# Supplementary material for: Whole blood transcriptomics reveals sepsis mortality-associated changes in neutrophil degranulation
Source: Am J Respir Cell Mol Biol. 2026 Feb 21;74(7):949–60. doi: 10.1093/ajrcmb/aanag021 (PMC13316924; doi:10.1093/ajrcmb/aanag021)
Supplement: aanag021_Supplementary_Data [file aanag021_supplementary_data.zip]

Archive with 24 entries (24 files):
- TableE8_Fuctional_Enrichment_Analysis_Gene_Coexpression_Groups.xlsx
- coi_disclosure_Anderson.pdf
- coi_disclosure_Cosgriff.docx
- coi_disclosure_Erlich.docx
- coi_disclosure_Esperanza.docx
- coi_disclosure_Feng.docx
- coi_disclosure_Giannini.docx
- coi_disclosure_Himes.docx
- coi_disclosure_Ittner.docx
- coi_disclosure_Jones.docx
- coi_disclosure_Kan.docx
- coi_disclosure_Meyer .docx
- coi_disclosure_Miano.docx
- coi_disclosure_Morley.docx
- coi_disclosure_Narayanan.docx
- coi_disclosure_Oniyide.docx
- coi_disclosure_Reilly.docx
- coi_disclosure_Shashaty.docx
- coi_disclosure_Turner.docx
- Sepsis_AJRCMB_online_supplement_R1_101225.docx
- TableE2_MESSI_DE_Genes.xlsx
- TableE3_Transcohort_DE_Genes.xlsx
- TableE4_Functional_Enrichment_Analysis_Transcohort_Gene_Set.xlsx
- TableE5_GSEA_Sepsis_Mortality.xlsx
