# Supplementary material for: Whole blood transcriptomics reveals sepsis mortality-associated changes in neutrophil degranulation
Source: Am J Respir Cell Mol Biol. 2026 Feb 21;74(7):949–60. doi: 10.1093/ajrcmb/aanag021 (PMC13316924; doi:10.1093/ajrcmb/aanag021)
Supplement: aanag021_Supplementary_Data [file aanag021_supplementary_data.zip › TableE8_Fuctional_Enrichment_Analysis_Gene_Coexpression_Groups.xlsx]

## Sheet: Sheet1
Table E8. Pathways enriched within gene co-expression groups.
Co-expression group	Pathway	Gene count	Percentage of gene count	P-value	BH-adjusted p-value	Genes
Group 1	REACTOME_ANTIMICROBIAL_PEPTIDES	7	14.9	3.49259e-08	2.03618e-05	ELANE*, PRTN3*, CTSG*, DEFA3*, DEFA4*, CAMP, RNASE3
Group 2	REACTOME_CELL_CYCLE_CHECKPOINTS	75	25.4	4.18705e-71	4.8821e-68	BRIP1*, CENPI*, BUB1*, NSD2*, CDC20*, H2AX*, BIRC5*, CDC7*, EXO1*, CCNA2*, KNL1*, CDK1*, CCNB1*, CENPN*, KIF18A*, MCM4*, ORC6*, MCM10*, GTSE1*, ZWILCH*, SGO2*, H2BC14*, SPC24*, CENPE*, CCNE2*, H4C13*, SKA1*, KIF2C*, CDC25C*, MCM8*, KNTC1*, SGO1*, NDC80*, NUF2*, CHEK1*, AURKB, BARD1, BLM, CCNB2, CCNE1, CDC25A, CDC45, CDC6, CDCA8, CENPA, CENPF, CENPL, CENPM, CENPO, CENPP, CENPU, CKAP5, CLSPN, DSN1,…
Group 2	REACTOME_M_PHASE	70	23.7	2.62985e-53	1.5332e-50	KIF23*, CENPI*, BUB1*, H2AC14*, CDCA5*, CDC20*, H2AX*, NCAPG*, PLK4*, BIRC5*, SMC2*, KNL1*, CDK1*, CCNB1*, CENPJ*, CENPN*, KIF18A*, H3C8*, H3C11*, NCAPH*, ZWILCH*, SGO2*, H2BC14*, H3C2*, SPC24*, CENPE*, FBXO5*, H4C13*, H3C1*, SKA1*, KIF2C*, NCAPG2*, KNTC1*, SGO1*, NDC80*, NUF2*, NEK2*, AURKB, CCNB2, CDCA8, CENPA, CENPF, CENPL, CENPM, CENPO, CENPP, CENPU, CKAP5, DSN1, ESPL1, H2AC4, H2AC8, H2BC10, …
Group 2	REACTOME_RHO_GTPASE_EFFECTORS	59	20	6.7678e-47	2.63042e-44	PRC1*, CENPI*, BUB1*, H2AC14*, CDC20*, DIAPH3*, H2AX*, BIRC5*, KNL1*, CENPN*, KIF18A*, H3C8*, H3C11*, ZWILCH*, SGO2*, H2BC14*, H3C2*, SPC24*, KIF14*, CENPE*, IQGAP3*, H4C13*, H3C1*, SKA1*, KIF2C*, CDC25C*, KNTC1*, SGO1*, NDC80*, NUF2*, AURKB, CDCA8, CENPA, CENPF, CENPL, CENPM, CENPO, CENPP, CENPU, CKAP5, DSN1, H2AC4, H2AC8, H2BC10, H2BC12, H2BC13, H2BC15, H2BC17, H2BC3, H3C12, H3C7, H4C1, INCENP,…
Group 2	REACTOME_MITOTIC_PROMETAPHASE	45	15.3	2.24725e-38	6.55073e-36	CENPI*, BUB1*, CDCA5*, CDC20*, NCAPG*, PLK4*, BIRC5*, SMC2*, KNL1*, CDK1*, CCNB1*, CENPJ*, CENPN*, KIF18A*, NCAPH*, ZWILCH*, SGO2*, SPC24*, CENPE*, SKA1*, KIF2C*, KNTC1*, SGO1*, NDC80*, NUF2*, NEK2*, AURKB, CCNB2, CDCA8, CENPA, CENPF, CENPL, CENPM, CENPO, CENPP, CENPU, CKAP5, DSN1, INCENP, MAD2L1, PLK1, SPC25, SPDL1, TUBB, ZWINT
Group 2	REACTOME_RESOLUTION_OF_SISTER_CHROMATID_COHESION	38	12.9	3.56331e-38	8.30965e-36	CENPI*, BUB1*, CDCA5*, CDC20*, BIRC5*, KNL1*, CDK1*, CCNB1*, CENPN*, KIF18A*, ZWILCH*, SGO2*, SPC24*, CENPE*, SKA1*, KIF2C*, KNTC1*, SGO1*, NDC80*, NUF2*, AURKB, CCNB2, CDCA8, CENPA, CENPF, CENPL, CENPM, CENPO, CENPP, CENPU, CKAP5, DSN1, INCENP, MAD2L1, PLK1, SPC25, SPDL1, ZWINT
Group 2	REACTOME_MITOTIC_SPINDLE_CHECKPOINT	34	11.5	1.33522e-33	2.59478e-31	CENPI*, BUB1*, CDC20*, BIRC5*, KNL1*, CENPN*, KIF18A*, ZWILCH*, SGO2*, SPC24*, CENPE*, SKA1*, KIF2C*, KNTC1*, SGO1*, NDC80*, NUF2*, AURKB, CDCA8, CENPA, CENPF, CENPL, CENPM, CENPO, CENPP, CENPU, CKAP5, DSN1, INCENP, MAD2L1, PLK1, SPC25, SPDL1, ZWINT
Group 2	REACTOME_G2_M_CHECKPOINTS	38	12.9	2.01531e-33	3.35693e-31	BRIP1*, NSD2*, H2AX*, CDC7*, EXO1*, CDK1*, CCNB1*, MCM4*, ORC6*, MCM10*, GTSE1*, H2BC14*, H4C13*, CDC25C*, MCM8*, CHEK1*, BARD1, BLM, CCNB2, CDC25A, CDC45, CDC6, CLSPN, H2BC10, H2BC12, H2BC13, H2BC15, H2BC17, H2BC3, H4C1, MCM2, MCM6, MCM7, MDC1, ORC1, RFC4, RHNO1, YWHAH
Group 2	REACTOME_RHO_GTPASES_ACTIVATE_FORMINS	35	11.9	6.74934e-32	9.83716e-30	CENPI*, BUB1*, CDC20*, DIAPH3*, BIRC5*, KNL1*, CENPN*, KIF18A*, ZWILCH*, SGO2*, SPC24*, CENPE*, SKA1*, KIF2C*, KNTC1*, SGO1*, NDC80*, NUF2*, AURKB, CDCA8, CENPA, CENPF, CENPL, CENPM, CENPO, CENPP, CENPU, CKAP5, DSN1, INCENP, MAD2L1, PLK1, SPC25, SPDL1, ZWINT
Group 2	REACTOME_DEPOSITION_OF_NEW_CENPA_CONTAINING_NUCLEOSOMES_AT_THE_CENTROMERE	26	8.8	1.15972e-30	1.50248e-28	CENPI*, H2AC14*, H2AX*, HJURP*, KNL1*, CENPN*, CENPW*, H2BC14*, H4C13*, OIP5*, CENPA, CENPL, CENPM, CENPO, CENPP, CENPU, CENPX, H2AC4, H2AC8, H2BC10, H2BC12, H2BC13, H2BC15, H2BC17, H2BC3, H4C1
Group 2	REACTOME_CONDENSATION_OF_PROPHASE_CHROMOSOMES	25	8.5	5.74519e-30	6.69889e-28	H2AC14*, H2AX*, SMC2*, CDK1*, CCNB1*, H3C8*, H3C11*, H2BC14*, H3C2*, H4C13*, H3C1*, NCAPG2*, H2AC4, H2AC8, H2BC10, H2BC12, H2BC13, H2BC15, H2BC17, H2BC3, H3C12, H3C7, H4C1, NCAPD3, PLK1
Group 2	REACTOME_MITOTIC_METAPHASE_AND_ANAPHASE	40	13.6	1.67047e-29	1.7707e-27	CENPI*, BUB1*, CDCA5*, CDC20*, BIRC5*, KNL1*, CDK1*, CCNB1*, CENPN*, KIF18A*, ZWILCH*, SGO2*, SPC24*, CENPE*, FBXO5*, SKA1*, KIF2C*, KNTC1*, SGO1*, NDC80*, NUF2*, AURKB, CCNB2, CDCA8, CENPA, CENPF, CENPL, CENPM, CENPO, CENPP, CENPU, CKAP5, DSN1, ESPL1, INCENP, MAD2L1, PLK1, SPC25, SPDL1, ZWINT
Group 2	REACTOME_CHROMOSOME_MAINTENANCE	32	10.8	2.8602e-29	2.77916e-27	CENPI*, H2AC14*, H2AX*, HJURP*, CCNA2*, KNL1*, CENPN*, CENPW*, H2BC14*, H4C13*, FEN1*, DSCC1*, OIP5*, BLM, CENPA, CENPL, CENPM, CENPO, CENPP, CENPU, CENPX, H2AC4, H2AC8, H2BC10, H2BC12, H2BC13, H2BC15, H2BC17, H2BC3, H4C1, PCNA, RFC4
Group 2	REACTOME_SEPARATION_OF_SISTER_CHROMATIDS	36	12.2	4.10188e-28	3.67907e-26	CENPI*, BUB1*, CDCA5*, CDC20*, BIRC5*, KNL1*, CENPN*, KIF18A*, ZWILCH*, SGO2*, SPC24*, CENPE*, SKA1*, KIF2C*, KNTC1*, SGO1*, NDC80*, NUF2*, AURKB, CDCA8, CENPA, CENPF, CENPL, CENPM, CENPO, CENPP, CENPU, CKAP5, DSN1, ESPL1, INCENP, MAD2L1, PLK1, SPC25, SPDL1, ZWINT
Group 2	REACTOME_HOMOLOGY_DIRECTED_REPAIR	31	10.5	5.20695e-28	4.33664e-26	BRIP1*, NSD2*, H2AX*, RAD51AP1*, EXO1*, POLQ*, CCNA2*, RAD51*, XRCC2*, H2BC14*, H4C13*, FEN1*, BRCA2*, TIPIN*, CHEK1*, BARD1, BLM, CLSPN, H2BC10, H2BC12, H2BC13, H2BC15, H2BC17, H2BC3, H4C1, MDC1, PCNA, POLE, RFC4, RHNO1, TIMELESS
Group 2	REACTOME_DNA_REPAIR	42	14.2	1.90837e-26	1.48344e-24	BRIP1*, H2AC14*, NSD2*, NEIL3*, H2AX*, RAD51AP1*, FANCI*, EXO1*, POLQ*, CCNA2*, RAD51*, DTL*, XRCC2*, H2BC14*, H4C13*, UBE2T*, FEN1*, BRCA2*, TIPIN*, CHEK1*, BARD1, BLM, CENPX, CLSPN, FANCD2, FANCG, H2AC4, H2AC8, H2BC10, H2BC12, H2BC13, H2BC15, H2BC17, H2BC3, H4C1, MDC1, PCLAF, PCNA, POLE, RFC4, RHNO1, TIMELESS
Group 2	REACTOME_DNA_DOUBLE_STRAND_BREAK_REPAIR	31	10.5	4.19868e-25	3.05979e-23	BRIP1*, NSD2*, H2AX*, RAD51AP1*, EXO1*, POLQ*, CCNA2*, RAD51*, XRCC2*, H2BC14*, H4C13*, FEN1*, BRCA2*, TIPIN*, CHEK1*, BARD1, BLM, CLSPN, H2BC10, H2BC12, H2BC13, H2BC15, H2BC17, H2BC3, H4C1, MDC1, PCNA, POLE, RFC4, RHNO1, TIMELESS
Group 2	REACTOME_MEIOTIC_RECOMBINATION	23	7.8	3.68057e-24	2.52444e-22	H2AC14*, H2AX*, RAD51*, MND1*, H3C8*, H3C11*, H2BC14*, H3C2*, H4C13*, H3C1*, BRCA2*, BLM, H2AC4, H2AC8, H2BC10, H2BC12, H2BC13, H2BC15, H2BC17, H2BC3, H3C12, H3C7, H4C1
Group 2	REACTOME_DNA_METHYLATION	20	6.8	2.55103e-23	1.6525e-21	H2AC14*, H2AX*, H3C8*, H3C11*, H2BC14*, H3C2*, H4C13*, H3C1*, UHRF1*, H2AC4, H2AC8, H2BC10, H2BC12, H2BC13, H2BC15, H2BC17, H2BC3, H3C12, H3C7, H4C1
Group 2	REACTOME_SIRT1_NEGATIVELY_REGULATES_RRNA_EXPRESSION	20	6.8	7.809e-23	4.79226e-21	H2AC14*, H2AX*, H3C8*, H3C11*, H2BC14*, H3C2*, H4C13*, H3C1*, H2AC4, H2AC8, H2BC10, H2BC12, H2BC13, H2BC15, H2BC17, H2BC3, H3C12, H3C7, H4C1, SUV39H1
Group 2	REACTOME_MITOTIC_G1_PHASE_AND_G1_S_TRANSITION	29	9.8	4.37643e-22	2.55146e-20	TOP2A*, MYBL2*, CDC7*, CCNA2*, RRM2*, CDK1*, CCNB1*, MCM4*, TYMS*, ORC6*, MCM10*, TK1*, CKS1B*, FBXO5*, CCNE2*, LIN9*, MCM8*, CCNE1, CDC25A, CDC45, CDC6, CDT1, GMNN, MCM2, MCM6, MCM7, ORC1, PCNA, POLE
Group 2	REACTOME_G2_M_DNA_DAMAGE_CHECKPOINT	23	7.8	1.33488e-21	7.41174e-20	BRIP1*, NSD2*, H2AX*, EXO1*, CDK1*, CCNB1*, H2BC14*, H4C13*, CDC25C*, CHEK1*, BARD1, BLM, H2BC10, H2BC12, H2BC13, H2BC15, H2BC17, H2BC3, H4C1, MDC1, RFC4, RHNO1, YWHAH
Group 2	REACTOME_PRC2_METHYLATES_HISTONES_AND_DNA	20	6.8	1.54178e-21	8.17145e-20	H2AC14*, H2AX*, H3C8*, H3C11*, H2BC14*, H3C2*, EZH2*, H4C13*, H3C1*, H2AC4, H2AC8, H2BC10, H2BC12, H2BC13, H2BC15, H2BC17, H2BC3, H3C12, H3C7, H4C1
Group 2	REACTOME_PROCESSING_OF_DNA_DOUBLE_STRAND_BREAK_ENDS	23	7.8	1.83198e-21	9.28736e-20	BRIP1*, NSD2*, H2AX*, EXO1*, CCNA2*, H2BC14*, H4C13*, TIPIN*, CHEK1*, BARD1, BLM, CLSPN, H2BC10, H2BC12, H2BC13, H2BC15, H2BC17, H2BC3, H4C1, MDC1, RFC4, RHNO1, TIMELESS
Group 2	REACTOME_MITOTIC_PROPHASE	26	8.8	3.56333e-21	1.68532e-19	H2AC14*, H2AX*, SMC2*, CDK1*, CCNB1*, H3C8*, H3C11*, H2BC14*, H3C2*, H4C13*, H3C1*, NCAPG2*, CCNB2, H2AC4, H2AC8, H2BC10, H2BC12, H2BC13, H2BC15, H2BC17, H2BC3, H3C12, H3C7, H4C1, NCAPD3, PLK1
Group 2	REACTOME_ACTIVATED_PKN1_STIMULATES_TRANSCRIPTION_OF_AR_ANDROGEN_RECEPTOR_REGULATED_GENES_KLK2_AND_KLK3	19	6.4	3.61346e-21	1.68532e-19	H2AC14*, H2AX*, H3C8*, H3C11*, H2BC14*, H3C2*, H4C13*, H3C1*, H2AC4, H2AC8, H2BC10, H2BC12, H2BC13, H2BC15, H2BC17, H2BC3, H3C12, H3C7, H4C1
Group 2	KEGG_CELL_CYCLE	26	8.8	8.74772e-21	3.92302e-19	BUB1*, CDC20*, CDC7*, TTK*, CCNA2*, CDK1*, CCNB1*, MCM4*, ORC6*, CCNE2*, CDC25C*, CHEK1*, CCNB2, CCNE1, CDC25A, CDC45, CDC6, ESPL1, MAD2L1, MCM2, MCM6, MCM7, ORC1, PCNA, PLK1, YWHAH
Group 2	REACTOME_HDACS_DEACETYLATE_HISTONES	22	7.5	9.65762e-21	4.17066e-19	H2AC13*, H2AC14*, H3C8*, H3C11*, H2BC14*, H3C2*, H4C13*, H3C1*, H2AC17*, H2AC16, H2AC21, H2AC4, H2AC8, H2BC10, H2BC12, H2BC13, H2BC15, H2BC17, H2BC3, H3C12, H3C7, H4C1
Group 2	REACTOME_TRANSCRIPTIONAL_REGULATION_OF_GRANULOPOIESIS	21	7.1	2.55964e-20	1.06591e-18	H2AC14*, H2AX*, GFI1*, H3C8*, H3C11*, H2BC14*, H3C2*, H4C13*, H3C1*, H2AC4, H2AC8, H2BC10, H2BC12, H2BC13, H2BC15, H2BC17, H2BC3, H3C12, H3C7, H4C1, MYB
Group 2	REACTOME_DISEASES_OF_PROGRAMMED_CELL_DEATH	22	7.5	3.35358e-20	1.34837e-18	H2AC14*, H2AX*, H3C8*, H3C11*, H2BC14*, H3C2*, EZH2*, H4C13*, H3C1*, CDC25C*, CDC25A, H2AC4, H2AC8, H2BC10, H2BC12, H2BC13, H2BC15, H2BC17, H2BC3, H3C12, H3C7, H4C1
Group 2	REACTOME_MEIOSIS	23	7.8	9.70876e-20	3.77347e-18	H2AC14*, H2AX*, RAD51*, MND1*, H3C8*, H3C11*, H2BC14*, H3C2*, H4C13*, H3C1*, BRCA2*, BLM, H2AC4, H2AC8, H2BC10, H2BC12, H2BC13, H2BC15, H2BC17, H2BC3, H3C12, H3C7, H4C1
Group 2	REACTOME_RHO_GTPASES_ACTIVATE_PKNS	21	7.1	1.31731e-19	4.84592e-18	H2AC14*, H2AX*, H3C8*, H3C11*, H2BC14*, H3C2*, H4C13*, H3C1*, CDC25C*, H2AC4, H2AC8, H2BC10, H2BC12, H2BC13, H2BC15, H2BC17, H2BC3, H3C12, H3C7, H4C1, YWHAH
Group 2	REACTOME_ERCC6_CSB_AND_EHMT2_G9A_POSITIVELY_REGULATE_RRNA_EXPRESSION	19	6.4	1.32993e-19	4.84592e-18	H2AC14*, H2AX*, H3C8*, H3C11*, H2BC14*, H3C2*, H4C13*, H3C1*, H2AC4, H2AC8, H2BC10, H2BC12, H2BC13, H2BC15, H2BC17, H2BC3, H3C12, H3C7, H4C1
Group 2	REACTOME_DNA_DAMAGE_TELOMERE_STRESS_INDUCED_SENESCENCE	20	6.8	2.56335e-19	9.05716e-18	H2AC14*, H2AX*, CCNA2*, H1-5*, H2BC14*, CCNE2*, H4C13*, H1-2*, CCNE1, H1-3, H1-4, H2AC4, H2AC8, H2BC10, H2BC12, H2BC13, H2BC15, H2BC17, H2BC3, H4C1
Group 2	REACTOME_HCMV_LATE_EVENTS	22	7.5	1.17606e-18	4.03318e-17	H2AC13*, H2AC14*, H3C8*, H3C11*, H2BC14*, H3C2*, H4C13*, H3C1*, H2AC17*, H2AC16, H2AC21, H2AC4, H2AC8, H2BC10, H2BC12, H2BC13, H2BC15, H2BC17, H2BC3, H3C12, H3C7, H4C1
Group 2	KEGG_SYSTEMIC_LUPUS_ERYTHEMATOSUS	23	7.8	1.69601e-18	5.65013e-17	H2AC13*, H2AC14*, H2AX*, H3C8*, H3C11*, H2BC14*, H3C2*, H4C13*, H3C1*, H2AC17*, H2AC16, H2AC21, H2AC4, H2AC8, H2BC10, H2BC12, H2BC13, H2BC15, H2BC17, H2BC3, H3C12, H3C7, H4C1
Group 2	REACTOME_ACTIVATION_OF_ATR_IN_RESPONSE_TO_REPLICATION_STRESS	16	5.4	3.24106e-18	1.04974e-16	CDC7*, MCM4*, ORC6*, MCM10*, CDC25C*, MCM8*, CHEK1*, CDC25A, CDC45, CDC6, CLSPN, MCM2, MCM6, MCM7, ORC1, RFC4
Group 2	REACTOME_HCMV_EARLY_EVENTS	23	7.8	4.034e-18	1.27125e-16	H2AC13*, H2AC14*, H3C8*, H3C11*, H2BC14*, H3C2*, EZH2*, H4C13*, H3C1*, H2AC17*, H2AC16, H2AC21, H2AC4, H2AC8, H2BC10, H2BC12, H2BC13, H2BC15, H2BC17, H2BC3, H3C12, H3C7, H4C1
Group 2	REACTOME_CELLULAR_SENESCENCE	27	9.2	4.6166e-18	1.41657e-16	H2AC14*, H2AX*, CCNA2*, H1-5*, H3C8*, H3C11*, H2BC14*, H3C2*, CCNE2*, EZH2*, H4C13*, H3C1*, H1-2*, CCNE1, H1-3, H1-4, H2AC4, H2AC8, H2BC10, H2BC12, H2BC13, H2BC15, H2BC17, H2BC3, H3C12, H3C7, H4C1
Group 2	REACTOME_DNA_REPLICATION	24	8.1	5.21545e-18	1.55929e-16	CDC7*, CCNA2*, MCM4*, ORC6*, MCM10*, CCNE2*, FEN1*, MCM8*, GINS4*, CCNE1, CDC45, CDC6, CDT1, GINS1, GINS2, GINS3, GMNN, MCM2, MCM6, MCM7, ORC1, PCNA, POLE, RFC4
Group 2	REACTOME_S_PHASE	26	8.8	8.72138e-18	2.54228e-16	CDCA5*, CCNA2*, MCM4*, ORC6*, ESCO2*, CKS1B*, CCNE2*, LIN9*, FEN1*, MCM8*, GINS4*, CCNE1, CDC25A, CDC45, CDC6, CDT1, GINS1, GINS2, GINS3, MCM2, MCM6, MCM7, ORC1, PCNA, POLE, RFC4
Group 2	REACTOME_B_WICH_COMPLEX_POSITIVELY_REGULATES_RRNA_EXPRESSION	19	6.4	1.73381e-17	4.81339e-16	H2AC14*, H2AX*, H3C8*, H3C11*, H2BC14*, H3C2*, H4C13*, H3C1*, H2AC4, H2AC8, H2BC10, H2BC12, H2BC13, H2BC15, H2BC17, H2BC3, H3C12, H3C7, H4C1
Group 2	REACTOME_RNA_POLYMERASE_I_PROMOTER_ESCAPE	19	6.4	1.73381e-17	4.81339e-16	H2AC14*, H2AX*, H3C8*, H3C11*, H2BC14*, H3C2*, H4C13*, H3C1*, H2AC4, H2AC8, H2BC10, H2BC12, H2BC13, H2BC15, H2BC17, H2BC3, H3C12, H3C7, H4C1
Group 2	REACTOME_REPRODUCTION	23	7.8	2.48167e-17	6.72937e-16	H2AC14*, H2AX*, RAD51*, MND1*, H3C8*, H3C11*, H2BC14*, H3C2*, H4C13*, H3C1*, BRCA2*, BLM, H2AC4, H2AC8, H2BC10, H2BC12, H2BC13, H2BC15, H2BC17, H2BC3, H3C12, H3C7, H4C1
Group 2	REACTOME_FORMATION_OF_THE_BETA_CATENIN_TCF_TRANSACTIVATING_COMPLEX	19	6.4	3.12981e-17	8.29399e-16	H2AC14*, H2AX*, H3C8*, H3C11*, H2BC14*, H3C2*, H4C13*, H3C1*, H2AC4, H2AC8, H2BC10, H2BC12, H2BC13, H2BC15, H2BC17, H2BC3, H3C12, H3C7, H4C1
Group 2	REACTOME_NEGATIVE_EPIGENETIC_REGULATION_OF_RRNA_EXPRESSION	20	6.8	1.01117e-16	2.62005e-15	H2AC14*, H2AX*, H3C8*, H3C11*, H2BC14*, H3C2*, H4C13*, H3C1*, H2AC4, H2AC8, H2BC10, H2BC12, H2BC13, H2BC15, H2BC17, H2BC3, H3C12, H3C7, H4C1, SUV39H1
Group 2	REACTOME_RUNX1_REGULATES_GENES_INVOLVED_IN_MEGAKARYOCYTE_DIFFERENTIATION_AND_PLATELET_FUNCTION	19	6.4	1.25463e-16	3.18022e-15	H2AC14*, H2AX*, H3C8*, H3C11*, H2BC14*, H3C2*, H4C13*, H3C1*, H2AC4, H2AC8, H2BC10, H2BC12, H2BC13, H2BC15, H2BC17, H2BC3, H3C12, H3C7, H4C1
Group 2	REACTOME_SENESCENCE_ASSOCIATED_SECRETORY_PHENOTYPE_SASP	20	6.8	2.04544e-16	5.07442e-15	H2AC14*, H2AX*, CCNA2*, H3C8*, H3C11*, H2BC14*, H3C2*, H4C13*, H3C1*, H2AC4, H2AC8, H2BC10, H2BC12, H2BC13, H2BC15, H2BC17, H2BC3, H3C12, H3C7, H4C1
Group 2	REACTOME_HCMV_INFECTION	23	7.8	2.19253e-16	5.32603e-15	H2AC13*, H2AC14*, H3C8*, H3C11*, H2BC14*, H3C2*, EZH2*, H4C13*, H3C1*, H2AC17*, H2AC16, H2AC21, H2AC4, H2AC8, H2BC10, H2BC12, H2BC13, H2BC15, H2BC17, H2BC3, H3C12, H3C7, H4C1
Group 2	REACTOME_HATS_ACETYLATE_HISTONES	22	7.5	4.35564e-16	1.03646e-14	H2AC13*, H2AC14*, H3C8*, H3C11*, H2BC14*, H3C2*, H4C13*, H3C1*, H2AC17*, H2AC16, H2AC21, H2AC4, H2AC8, H2BC10, H2BC12, H2BC13, H2BC15, H2BC17, H2BC3, H3C12, H3C7, H4C1
Group 2	REACTOME_EPIGENETIC_REGULATION_OF_GENE_EXPRESSION	22	7.5	8.83043e-16	2.05926e-14	H2AC14*, H2AX*, H3C8*, H3C11*, H2BC14*, H3C2*, EZH2*, H4C13*, H3C1*, UHRF1*, H2AC4, H2AC8, H2BC10, H2BC12, H2BC13, H2BC15, H2BC17, H2BC3, H3C12, H3C7, H4C1, SUV39H1
Group 2	REACTOME_POSITIVE_EPIGENETIC_REGULATION_OF_RRNA_EXPRESSION	19	6.4	9.25214e-16	2.11529e-14	H2AC14*, H2AX*, H3C8*, H3C11*, H2BC14*, H3C2*, H4C13*, H3C1*, H2AC4, H2AC8, H2BC10, H2BC12, H2BC13, H2BC15, H2BC17, H2BC3, H3C12, H3C7, H4C1
Group 2	REACTOME_PRE_NOTCH_EXPRESSION_AND_PROCESSING	19	6.4	1.16795e-15	2.56949e-14	H2AC14*, H2AX*, H3C8*, H3C11*, H2BC14*, H3C2*, H4C13*, H3C1*, H2AC4, H2AC8, H2BC10, H2BC12, H2BC13, H2BC15, H2BC17, H2BC3, H3C12, H3C7, H4C1
Group 2	REACTOME_TRANSCRIPTIONAL_REGULATION_BY_SMALL_RNAS	19	6.4	1.16795e-15	2.56949e-14	H2AC14*, H2AX*, H3C8*, H3C11*, H2BC14*, H3C2*, H4C13*, H3C1*, H2AC4, H2AC8, H2BC10, H2BC12, H2BC13, H2BC15, H2BC17, H2BC3, H3C12, H3C7, H4C1
Group 2	REACTOME_ACTIVATION_OF_ANTERIOR_HOX_GENES_IN_HINDBRAIN_DEVELOPMENT_DURING_EARLY_EMBRYOGENESIS	20	6.8	1.43825e-15	3.10556e-14	H2AC14*, H2AX*, H3C8*, H3C11*, H2BC14*, H3C2*, EZH2*, H4C13*, H3C1*, H2AC4, H2AC8, H2BC10, H2BC12, H2BC13, H2BC15, H2BC17, H2BC3, H3C12, H3C7, H4C1
Group 2	REACTOME_BASE_EXCISION_REPAIR	18	6.1	1.53604e-15	3.25641e-14	H2AC14*, NEIL3*, H2AX*, H2BC14*, H4C13*, FEN1*, H2AC4, H2AC8, H2BC10, H2BC12, H2BC13, H2BC15, H2BC17, H2BC3, H4C1, PCNA, POLE, RFC4
Group 2	REACTOME_OXIDATIVE_STRESS_INDUCED_SENESCENCE	20	6.8	1.76223e-15	3.66922e-14	H2AC14*, H2AX*, H3C8*, H3C11*, H2BC14*, H3C2*, EZH2*, H4C13*, H3C1*, H2AC4, H2AC8, H2BC10, H2BC12, H2BC13, H2BC15, H2BC17, H2BC3, H3C12, H3C7, H4C1
Group 2	REACTOME_AMYLOID_FIBER_FORMATION	19	6.4	1.84256e-15	3.76916e-14	H2AC14*, H2AX*, H3C8*, H3C11*, H2BC14*, H3C2*, H4C13*, H3C1*, H2AC4, H2AC8, H2BC10, H2BC12, H2BC13, H2BC15, H2BC17, H2BC3, H3C12, H3C7, H4C1
Group 2	REACTOME_ACTIVATION_OF_THE_PRE_REPLICATIVE_COMPLEX	14	4.7	2.29151e-15	4.55155e-14	CDC7*, MCM4*, ORC6*, MCM10*, MCM8*, CDC45, CDC6, CDT1, GMNN, MCM2, MCM6, MCM7, ORC1, POLE
Group 2	REACTOME_RNA_POLYMERASE_I_TRANSCRIPTION	19	6.4	2.3031e-15	4.55155e-14	H2AC14*, H2AX*, H3C8*, H3C11*, H2BC14*, H3C2*, H4C13*, H3C1*, H2AC4, H2AC8, H2BC10, H2BC12, H2BC13, H2BC15, H2BC17, H2BC3, H3C12, H3C7, H4C1
Group 2	REACTOME_TELOMERE_MAINTENANCE	19	6.4	5.45357e-15	1.05981e-13	H2AC14*, H2AX*, CCNA2*, H2BC14*, H4C13*, FEN1*, DSCC1*, BLM, H2AC4, H2AC8, H2BC10, H2BC12, H2BC13, H2BC15, H2BC17, H2BC3, H4C1, PCNA, RFC4
Group 2	REACTOME_RUNX1_REGULATES_TRANSCRIPTION_OF_GENES_INVOLVED_IN_DIFFERENTIATION_OF_HSCS	20	6.8	5.67037e-15	1.08388e-13	H2AC14*, H2AX*, H3C8*, H3C11*, H2BC14*, H3C2*, H4C13*, H3C1*, H2AC4, H2AC8, H2BC10, H2BC12, H2BC13, H2BC15, H2BC17, H2BC3, H3C12, H3C7, H4C1, MYB
Group 2	REACTOME_ESTROGEN_DEPENDENT_GENE_EXPRESSION	21	7.1	1.15777e-14	2.17735e-13	H2AC14*, H2AX*, H3C8*, H3C11*, H2BC14*, H3C2*, H4C13*, H3C1*, FOSB, H2AC4, H2AC8, H2BC10, H2BC12, H2BC13, H2BC15, H2BC17, H2BC3, H3C12, H3C7, H4C1, MYB
Group 2	REACTOME_G1_S_SPECIFIC_TRANSCRIPTION	13	4.4	1.36605e-14	2.52828e-13	RRM2*, CDK1*, TYMS*, TK1*, FBXO5*, LIN9*, CCNE1, CDC25A, CDC45, CDC6, CDT1, ORC1, PCNA
Group 2	REACTOME_RMTS_METHYLATE_HISTONE_ARGININES	16	5.4	2.78784e-14	5.0791e-13	H2AC13*, H2AC14*, H2AX*, H3C8*, H3C11*, H3C2*, H4C13*, H3C1*, H2AC17*, H2AC16, H2AC21, H2AC4, H2AC8, H3C12, H3C7, H4C1
Group 2	REACTOME_RECOGNITION_AND_ASSOCIATION_OF_DNA_GLYCOSYLASE_WITH_SITE_CONTAINING_AN_AFFECTED_PURINE	14	4.7	2.97136e-14	5.33016e-13	H2AC14*, NEIL3*, H2AX*, H2BC14*, H4C13*, H2AC4, H2AC8, H2BC10, H2BC12, H2BC13, H2BC15, H2BC17, H2BC3, H4C1
Group 2	REACTOME_DNA_STRAND_ELONGATION	13	4.4	3.60661e-14	6.37167e-13	MCM4*, FEN1*, MCM8*, GINS4*, CDC45, GINS1, GINS2, GINS3, MCM2, MCM6, MCM7, PCNA, RFC4
Group 2	REACTOME_BASE_EXCISION_REPAIR_AP_SITE_FORMATION	14	4.7	2.44379e-13	4.25293e-12	H2AC14*, NEIL3*, H2AX*, H2BC14*, H4C13*, H2AC4, H2AC8, H2BC10, H2BC12, H2BC13, H2BC15, H2BC17, H2BC3, H4C1
Group 2	REACTOME_GENE_SILENCING_BY_RNA	19	6.4	2.62603e-13	4.50287e-12	H2AC14*, H2AX*, H3C8*, H3C11*, H2BC14*, H3C2*, H4C13*, H3C1*, H2AC4, H2AC8, H2BC10, H2BC12, H2BC13, H2BC15, H2BC17, H2BC3, H3C12, H3C7, H4C1
Group 2	REACTOME_CHROMATIN_MODIFYING_ENZYMES	26	8.8	4.82019e-13	8.14542e-12	H2AC13*, H2AC14*, NSD2*, H2AX*, H3C8*, H3C11*, H2BC14*, H3C2*, EZH2*, H4C13*, H3C1*, H2AC17*, H2AC16, H2AC21, H2AC4, H2AC8, H2BC10, H2BC12, H2BC13, H2BC15, H2BC17, H2BC3, H3C12, H3C7, H4C1, SUV39H1
Group 2	REACTOME_ESR_MEDIATED_SIGNALING	22	7.5	5.11678e-12	8.52309e-11	H2AC14*, H2AX*, H3C8*, H3C11*, H2BC14*, H3C2*, H4C13*, H3C1*, FOSB, H2AC4, H2AC8, H2BC10, H2BC12, H2BC13, H2BC15, H2BC17, H2BC3, H3C12, H3C7, H4C1, MMP7, MYB
Group 2	REACTOME_INHIBITION_OF_DNA_RECOMBINATION_AT_TELOMERE	13	4.4	1.80787e-11	2.96897e-10	H2AC14*, H2AX*, H2BC14*, H4C13*, H2AC4, H2AC8, H2BC10, H2BC12, H2BC13, H2BC15, H2BC17, H2BC3, H4C1
Group 2	REACTOME_MITOTIC_G2_G2_M_PHASES	21	7.1	3.04296e-11	4.9279e-10	MYBL2*, TPX2*, PLK4*, CCNA2*, CDK1*, FOXM1*, CCNB1*, CENPJ*, GTSE1*, LIN9*, CDC25C*, NEK2*, AURKA, CCNB2, CDC25A, CENPF, CKAP5, HMMR, PHLDA1, PLK1, TUBB
Group 2	REACTOME_NONHOMOLOGOUS_END_JOINING_NHEJ	13	4.4	3.86884e-11	6.17955e-10	NSD2*, H2AX*, H2BC14*, H4C13*, BARD1, H2BC10, H2BC12, H2BC13, H2BC15, H2BC17, H2BC3, H4C1, MDC1
Group 2	REACTOME_FACTORS_INVOLVED_IN_MEGAKARYOCYTE_DEVELOPMENT_AND_PLATELET_PRODUCTION	19	6.4	5.79907e-11	9.13745e-10	KIF11*, KIF23*, KIFC1*, KIF15*, KIF18A*, H3C8*, H3C11*, KIF4A*, H3C2*, CENPE*, H3C1*, KIF20B*, KIF18B*, KIF2C*, H3C12, H3C7, KIF20A, KIF22, MYB
Group 2	REACTOME_POLO_LIKE_KINASE_MEDIATED_EVENTS	9	3.1	5.88161e-11	9.14394e-10	MYBL2*, FOXM1*, CCNB1*, LIN9*, CDC25C*, CCNB2, CDC25A, CENPF, PLK1
Group 2	REACTOME_HDR_THROUGH_HOMOLOGOUS_RECOMBINATION_HRR	13	4.4	1.23163e-10	1.88959e-09	BRIP1*, RAD51AP1*, EXO1*, RAD51*, XRCC2*, BRCA2*, CHEK1*, BARD1, BLM, PCNA, POLE, RFC4, RHNO1
Group 2	KEGG_OOCYTE_MEIOSIS	16	5.4	1.28771e-10	1.94996e-09	BUB1*, CDC20*, CDK1*, CCNB1*, FBXO5*, CCNE2*, CDC25C*, SGO1*, AURKA, CCNB2, CCNE1, ESPL1, FBXO43, MAD2L1, PLK1, YWHAH
Group 2	REACTOME_MEIOTIC_SYNAPSIS	13	4.4	2.33132e-10	3.48503e-09	H2AC14*, H2AX*, H2BC14*, H4C13*, H2AC4, H2AC8, H2BC10, H2BC12, H2BC13, H2BC15, H2BC17, H2BC3, H4C1
Group 2	REACTOME_SIGNALING_BY_NUCLEAR_RECEPTORS	23	7.8	2.48057e-10	3.66119e-09	H2AC14*, H2AX*, H3C8*, H3C11*, H2BC14*, H3C2*, H4C13*, H3C1*, FOSB, H2AC4, H2AC8, H2BC10, H2BC12, H2BC13, H2BC15, H2BC17, H2BC3, H3C12, H3C7, H4C1, MMP7, MYB, SCD
Group 2	REACTOME_DNA_DOUBLE_STRAND_BREAK_RESPONSE	13	4.4	2.85978e-10	4.16813e-09	NSD2*, H2AX*, H2BC14*, H4C13*, BARD1, H2BC10, H2BC12, H2BC13, H2BC15, H2BC17, H2BC3, H4C1, MDC1
Group 2	REACTOME_G0_AND_EARLY_G1	10	3.4	2.98057e-10	4.29055e-09	TOP2A*, MYBL2*, CCNA2*, CDK1*, CCNE2*, LIN9*, CCNE1, CDC25A, CDC6, PCNA
Group 2	REACTOME_HOMOLOGOUS_DNA_PAIRING_AND_STRAND_EXCHANGE	11	3.7	3.1121e-10	4.42525e-09	BRIP1*, RAD51AP1*, EXO1*, RAD51*, XRCC2*, BRCA2*, CHEK1*, BARD1, BLM, RFC4, RHNO1
Group 2	REACTOME_DNA_REPLICATION_PRE_INITIATION	14	4.7	8.63938e-10	1.21076e-08	CDC7*, MCM4*, ORC6*, MCM10*, MCM8*, CDC45, CDC6, CDT1, GMNN, MCM2, MCM6, MCM7, ORC1, POLE
Group 2	REACTOME_KINESINS	12	4.1	8.72243e-10	1.21076e-08	KIF11*, KIF23*, KIFC1*, KIF15*, KIF18A*, KIF4A*, CENPE*, KIF20B*, KIF18B*, KIF2C*, KIF20A, KIF22
Group 2	REACTOME_SIGNALING_BY_NOTCH	20	6.8	1.47799e-09	2.02745e-08	H2AC14*, H2AX*, H3C8*, DLGAP5*, H3C11*, H2BC14*, H3C2*, H4C13*, H3C1*, H2AC4, H2AC8, H2BC10, H2BC12, H2BC13, H2BC15, H2BC17, H2BC3, H3C12, H3C7, H4C1
Group 2	REACTOME_TRANSCRIPTIONAL_REGULATION_BY_RUNX1	20	6.8	2.04495e-09	2.77257e-08	H2AC14*, H2AX*, H3C8*, H3C11*, H2BC14*, H3C2*, H4C13*, H3C1*, H2AC4, H2AC8, H2BC10, H2BC12, H2BC13, H2BC15, H2BC17, H2BC3, H3C12, H3C7, H4C1, MYB
Group 2	REACTOME_TRANSCRIPTIONAL_REGULATION_BY_TP53	25	8.5	2.59216e-09	3.4741e-08	BRIP1*, TPX2*, BIRC5*, FANCI*, EXO1*, CCNA2*, E2F8*, CDK1*, CCNB1*, CENPJ*, CCNE2*, CDC25C*, CHEK1*, AURKA, AURKB, BARD1, BLM, CCNE1, E2F7, FANCD2, MDC1, PCNA, RFC4, RHNO1, YWHAH
Group 2	REACTOME_TP53_REGULATES_TRANSCRIPTION_OF_CELL_CYCLE_GENES	11	3.7	6.16102e-09	8.16335e-08	CCNA2*, E2F8*, CDK1*, CCNB1*, CENPJ*, CCNE2*, CDC25C*, AURKA, CCNE1, E2F7, PCNA
Group 2	REACTOME_TCF_DEPENDENT_SIGNALING_IN_RESPONSE_TO_WNT	19	6.4	6.96227e-09	9.12135e-08	H2AC14*, H2AX*, H3C8*, H3C11*, H2BC14*, H3C2*, H4C13*, H3C1*, H2AC4, H2AC8, H2BC10, H2BC12, H2BC13, H2BC15, H2BC17, H2BC3, H3C12, H3C7, H4C1
Group 2	REACTOME_UB_SPECIFIC_PROCESSING_PROTEASES	18	6.1	8.99744e-09	1.16567e-07	H2AC13*, H2AC14*, CDC20*, CCNA2*, H2BC14*, H2AC17*, CDC25A, CLSPN, H2AC16, H2AC21, H2AC4, H2AC8, H2BC10, H2BC12, H2BC13, H2BC15, H2BC17, H2BC3
Group 2	REACTOME_PKMTS_METHYLATE_HISTONE_LYSINES	11	3.7	2.88054e-08	3.69089e-07	NSD2*, H3C8*, H3C11*, H3C2*, EZH2*, H4C13*, H3C1*, H3C12, H3C7, H4C1, SUV39H1
Group 2	REACTOME_RESOLUTION_OF_D_LOOP_STRUCTURES_THROUGH_SYNTHESIS_DEPENDENT_STRAND_ANNEALING_SDSA	8	2.7	4.37092e-08	5.53967e-07	BRIP1*, RAD51AP1*, EXO1*, RAD51*, XRCC2*, BRCA2*, BARD1, BLM
Group 2	REACTOME_DEUBIQUITINATION	20	6.8	4.96365e-08	6.22324e-07	H2AC13*, H2AC14*, CDC20*, CCNA2*, CDK1*, H2BC14*, H2AC17*, BARD1, CDC25A, CLSPN, H2AC16, H2AC21, H2AC4, H2AC8, H2BC10, H2BC12, H2BC13, H2BC15, H2BC17, H2BC3
Group 2	KEGG_DNA_REPLICATION	9	3.1	8.18287e-08	1.01502e-06	MCM4*, FEN1*, MCM2, MCM6, MCM7, PCNA, POLE, RFC4, RNASEH2A
Group 2	REACTOME_CYCLIN_A_B1_B2_ASSOCIATED_EVENTS_DURING_G2_M_TRANSITION	8	2.7	8.62193e-08	1.05823e-06	CCNA2*, CDK1*, FOXM1*, CCNB1*, CDC25C*, CCNB2, CDC25A, PLK1
Group 2	REACTOME_SWITCHING_OF_ORIGINS_TO_A_POST_REPLICATIVE_STATE	12	4.1	1.946e-07	2.36357e-06	CCNA2*, MCM4*, ORC6*, CCNE2*, MCM8*, CCNE1, CDC6, CDT1, MCM2, MCM6, MCM7, ORC1
Group 2	REACTOME_COPI_DEPENDENT_GOLGI_TO_ER_RETROGRADE_TRAFFIC	12	4.1	2.46434e-07	2.96229e-06	KIF11*, KIF23*, KIFC1*, KIF15*, KIF18A*, KIF4A*, CENPE*, KIF20B*, KIF18B*, KIF2C*, KIF20A, KIF22
Group 2	REACTOME_RESOLUTION_OF_D_LOOP_STRUCTURES	8	2.7	2.78677e-07	3.31569e-06	BRIP1*, RAD51AP1*, EXO1*, RAD51*, XRCC2*, BRCA2*, BARD1, BLM
Group 2	REACTOME_METALLOPROTEASE_DUBS	8	2.7	4.65743e-07	5.48541e-06	H2AC13*, H2AC14*, H2AC17*, BARD1, H2AC16, H2AC21, H2AC4, H2AC8
Group 2	REACTOME_ASSEMBLY_OF_THE_PRE_REPLICATIVE_COMPLEX	10	3.4	1.17177e-06	1.36629e-05	MCM4*, ORC6*, MCM8*, CDC6, CDT1, GMNN, MCM2, MCM6, MCM7, ORC1
Group 2	REACTOME_REGULATION_OF_TP53_ACTIVITY_THROUGH_PHOSPHORYLATION	11	3.7	1.5476e-06	1.78663e-05	BRIP1*, TPX2*, EXO1*, CCNA2*, CHEK1*, AURKA, AURKB, BARD1, BLM, RFC4, RHNO1
Group 2	REACTOME_ORC1_REMOVAL_FROM_CHROMATIN	10	3.4	1.7297e-06	1.97728e-05	CCNA2*, MCM4*, ORC6*, MCM8*, CDC6, CDT1, MCM2, MCM6, MCM7, ORC1
Group 2	REACTOME_AURKA_ACTIVATION_BY_TPX2	10	3.4	1.96059e-06	2.21947e-05	TPX2*, PLK4*, CDK1*, CENPJ*, NEK2*, AURKA, CKAP5, HMMR, PLK1, TUBB
Group 2	REACTOME_SIGNALING_BY_WNT	19	6.4	2.01549e-06	2.25968e-05	H2AC14*, H2AX*, H3C8*, H3C11*, H2BC14*, H3C2*, H4C13*, H3C1*, H2AC4, H2AC8, H2BC10, H2BC12, H2BC13, H2BC15, H2BC17, H2BC3, H3C12, H3C7, H4C1
Group 2	REACTOME_HDMS_DEMETHYLATE_HISTONES	8	2.7	2.13285e-06	2.36848e-05	H3C8*, H3C11*, H3C2*, H4C13*, H3C1*, H3C12, H3C7, H4C1
Group 2	REACTOME_GOLGI_TO_ER_RETROGRADE_TRANSPORT	12	4.1	5.39371e-06	5.93308e-05	KIF11*, KIF23*, KIFC1*, KIF15*, KIF18A*, KIF4A*, CENPE*, KIF20B*, KIF18B*, KIF2C*, KIF20A, KIF22
Group 2	REACTOME_APC_C_MEDIATED_DEGRADATION_OF_CELL_CYCLE_PROTEINS	10	3.4	8.40212e-06	9.15595e-05	CDC20*, CCNA2*, CDK1*, CCNB1*, FBXO5*, NEK2*, AURKA, AURKB, MAD2L1, PLK1
Group 2	REACTOME_REGULATION_OF_PLK1_ACTIVITY_AT_G2_M_TRANSITION	10	3.4	9.28893e-06	0.000100286	PLK4*, CDK1*, CCNB1*, CENPJ*, NEK2*, AURKA, CCNB2, CKAP5, PLK1, TUBB
Group 2	REACTOME_HDR_THROUGH_SINGLE_STRAND_ANNEALING_SSA	7	2.4	1.48622e-05	0.000158985	BRIP1*, EXO1*, RAD51*, BARD1, BLM, RFC4, RHNO1
Group 2	REACTOME_PROTEIN_UBIQUITINATION	9	3.1	2.99674e-05	0.000317654	H2BC14*, UBE2T*, H2BC10, H2BC12, H2BC13, H2BC15, H2BC17, H2BC3, PCNA
Group 2	REACTOME_E3_UBIQUITIN_LIGASES_UBIQUITINATE_TARGET_PROTEINS	8	2.7	3.25921e-05	0.000342364	H2BC14*, H2BC10, H2BC12, H2BC13, H2BC15, H2BC17, H2BC3, PCNA
Group 2	REACTOME_REGULATION_OF_TP53_ACTIVITY	12	4.1	4.37708e-05	0.000455685	BRIP1*, TPX2*, EXO1*, CCNA2*, CDK1*, CHEK1*, AURKA, AURKB, BARD1, BLM, RFC4, RHNO1
Group 2	KEGG_PROGESTERONE_MEDIATED_OOCYTE_MATURATION	9	3.1	4.82995e-05	0.000498383	BUB1*, CCNA2*, CDK1*, CCNB1*, CDC25C*, CCNB2, CDC25A, MAD2L1, PLK1
Group 2	REACTOME_SUMOYLATION_OF_DNA_REPLICATION_PROTEINS	7	2.4	7.12004e-05	0.000728243	TOP2A*, BIRC5*, AURKA, AURKB, CDCA8, INCENP, PCNA
Group 2	KEGG_P53_SIGNALING_PATHWAY	8	2.7	0.000117938	0.00119578	RRM2*, CDK1*, CCNB1*, GTSE1*, CCNE2*, CHEK1*, CCNB2, CCNE1
Group 2	REACTOME_INTERLEUKIN_7_SIGNALING	6	2	0.000143385	0.00144126	H3C8*, H3C11*, H3C2*, H3C1*, H3C12, H3C7
Group 2	REACTOME_TP53_REGULATES_TRANSCRIPTION_OF_GENES_INVOLVED_IN_G2_CELL_CYCLE_ARREST	5	1.7	0.000187411	0.0018677	CDK1*, CCNB1*, CDC25C*, AURKA, PCNA
Group 2	REACTOME_TRANSCRIPTION_OF_E2F_TARGETS_UNDER_NEGATIVE_CONTROL_BY_DREAM_COMPLEX	5	1.7	0.000234308	0.00231528	TOP2A*, LIN9*, CDC25A, CDC6, PCNA
Group 2	REACTOME_INTRA_GOLGI_AND_RETROGRADE_GOLGI_TO_ER_TRAFFIC	12	4.1	0.000267148	0.0026176	KIF11*, KIF23*, KIFC1*, KIF15*, KIF18A*, KIF4A*, CENPE*, KIF20B*, KIF18B*, KIF2C*, KIF20A, KIF22
Group 2	REACTOME_E2F_MEDIATED_REGULATION_OF_DNA_REPLICATION	5	1.7	0.000352482	0.00342495	CDK1*, CCNB1*, ORC6*, MCM8*, ORC1
Group 2	REACTOME_SUMOYLATION	11	3.7	0.000413539	0.00398501	TOP2A*, BIRC5*, H4C13*, AURKA, AURKB, BLM, CDCA8, H4C1, INCENP, MDC1, PCNA
Group 2	REACTOME_MHC_CLASS_II_ANTIGEN_PRESENTATION	9	3.1	0.000550413	0.0052605	KIF11*, KIF23*, KIF15*, KIF18A*, KIF4A*, CENPE*, KIF2C*, KIF20A, KIF22
Group 2	KEGG_HOMOLOGOUS_RECOMBINATION	5	1.7	0.000707193	0.00670396	RAD51*, XRCC2*, BRCA2*, BLM, RAD54L
Group 2	REACTOME_UCH_PROTEINASES	8	2.7	0.00078368	0.00736912	H2AC13*, H2AC14*, H2AC17*, BARD1, H2AC16, H2AC21, H2AC4, H2AC8
Group 2	REACTOME_ANCHORING_OF_THE_BASAL_BODY_TO_THE_PLASMA_MEMBRANE	8	2.7	0.000891938	0.00832	KIF24*, PLK4*, CDK1*, CENPJ*, NEK2*, CKAP5, PLK1, TUBB
Group 2	REACTOME_EXTENSION_OF_TELOMERES	6	2	0.000944832	0.00874345	CCNA2*, FEN1*, DSCC1*, BLM, PCNA, RFC4
Group 2	REACTOME_RECRUITMENT_OF_MITOTIC_CENTROSOME_PROTEINS_AND_COMPLEXES	7	2.4	0.00151201	0.0137911	PLK4*, CDK1*, CENPJ*, NEK2*, CKAP5, PLK1, TUBB
Group 2	REACTOME_APOPTOTIC_EXECUTION_PHASE	6	2	0.00151395	0.0137911	H1-5*, H1-2*, CLSPN, DSG2, H1-3, H1-4
Group 2	REACTOME_TELOMERE_C_STRAND_LAGGING_STRAND_SYNTHESIS	5	1.7	0.00162716	0.0147075	FEN1*, DSCC1*, BLM, PCNA, RFC4
Group 2	REACTOME_TRANSCRIPTIONAL_REGULATION_BY_E2F6	5	1.7	0.00183566	0.0164645	CDC7*, RAD51*, RRM2*, EZH2*, CHEK1*
Group 2	REACTOME_TRANSCRIPTION_OF_E2F_TARGETS_UNDER_NEGATIVE_CONTROL_BY_P107_RBL1_AND_P130_RBL2_IN_COMPLEX_WITH_HDAC1	4	1.4	0.00214276	0.0190722	MYBL2*, CCNA2*, CDK1*, LIN9*
Group 2	REACTOME_FANCONI_ANEMIA_PATHWAY	5	1.7	0.00230683	0.020377	FANCI*, UBE2T*, CENPX, FANCD2, FANCG
Group 2	REACTOME_FORMATION_OF_SENESCENCE_ASSOCIATED_HETEROCHROMATIN_FOCI_SAHF	4	1.4	0.00257027	0.0225334	H1-5*, H1-2*, H1-3, H1-4
Group 2	REACTOME_RECRUITMENT_OF_NUMA_TO_MITOTIC_CENTROSOMES	7	2.4	0.00286322	0.0249143	PLK4*, CDK1*, CENPJ*, NEK2*, CKAP5, PLK1, TUBB
Group 2	REACTOME_PCNA_DEPENDENT_LONG_PATCH_BASE_EXCISION_REPAIR	4	1.4	0.00415392	0.0358776	FEN1*, PCNA, POLE, RFC4
Group 5	KEGG_ANTIGEN_PROCESSING_AND_PRESENTATION	11	44	7.4446e-19	8.68041e-16	CD74, CIITA, HLA-DMA, HLA-DMB, HLA-DPA1, HLA-DPB1, HLA-DQA1, HLA-DQB1, HLA-DRA, HLA-DRB4, RFX5
Group 5	KEGG_ASTHMA	9	36	9.1741e-18	5.3485e-15	CD40*, HLA-DMA, HLA-DMB, HLA-DPA1, HLA-DPB1, HLA-DQA1, HLA-DQB1, HLA-DRA, HLA-DRB4
Group 5	KEGG_ALLOGRAFT_REJECTION	9	36	6.90809e-17	2.68495e-14	CD40*, HLA-DMA, HLA-DMB, HLA-DPA1, HLA-DPB1, HLA-DQA1, HLA-DQB1, HLA-DRA, HLA-DRB4
Group 5	KEGG_INTESTINAL_IMMUNE_NETWORK_FOR_IGA_PRODUCTION	9	36	3.44495e-16	1.0042e-13	CD40*, HLA-DMA, HLA-DMB, HLA-DPA1, HLA-DPB1, HLA-DQA1, HLA-DQB1, HLA-DRA, HLA-DRB4
Group 5	KEGG_AUTOIMMUNE_THYROID_DISEASE	9	36	9.14131e-16	2.13175e-13	CD40*, HLA-DMA, HLA-DMB, HLA-DPA1, HLA-DPB1, HLA-DQA1, HLA-DQB1, HLA-DRA, HLA-DRB4
Group 5	KEGG_VIRAL_MYOCARDITIS	9	36	1.86585e-14	3.42723e-12	CD40*, HLA-DMA, HLA-DMB, HLA-DPA1, HLA-DPB1, HLA-DQA1, HLA-DQB1, HLA-DRA, HLA-DRB4
Group 5	KEGG_GRAFT_VERSUS_HOST_DISEASE	8	32	2.05751e-14	3.42723e-12	HLA-DMA, HLA-DMB, HLA-DPA1, HLA-DPB1, HLA-DQA1, HLA-DQB1, HLA-DRA, HLA-DRB4
Group 5	KEGG_TYPE_I_DIABETES_MELLITUS	8	32	3.85173e-14	5.6139e-12	HLA-DMA, HLA-DMB, HLA-DPA1, HLA-DPB1, HLA-DQA1, HLA-DQB1, HLA-DRA, HLA-DRB4
Group 5	KEGG_SYSTEMIC_LUPUS_ERYTHEMATOSUS	9	36	7.1525e-13	9.26646e-11	CD40*, HLA-DMA, HLA-DMB, HLA-DPA1, HLA-DPB1, HLA-DQA1, HLA-DQB1, HLA-DRA, HLA-DRB4
Group 5	REACTOME_MHC_CLASS_II_ANTIGEN_PRESENTATION	9	36	1.3119e-12	1.52967e-10	CD74, HLA-DMA, HLA-DMB, HLA-DPA1, HLA-DPB1, HLA-DQA1, HLA-DQB1, HLA-DRA, HLA-DRB4
Group 5	KEGG_LEISHMANIA_INFECTION	8	32	2.32166e-12	2.46096e-10	HLA-DMA, HLA-DMB, HLA-DPA1, HLA-DPB1, HLA-DQA1, HLA-DQB1, HLA-DRA, HLA-DRB4
Group 5	KEGG_CELL_ADHESION_MOLECULES_CAMS	9	36	3.65367e-12	3.55015e-10	CD40*, HLA-DMA, HLA-DMB, HLA-DPA1, HLA-DPB1, HLA-DQA1, HLA-DQB1, HLA-DRA, HLA-DRB4
Group 5	REACTOME_PD_1_SIGNALING	6	24	4.41723e-11	3.96191e-09	HLA-DPA1, HLA-DPB1, HLA-DQA1, HLA-DQB1, HLA-DRA, HLA-DRB4
Group 5	REACTOME_GENERATION_OF_SECOND_MESSENGER_MOLECULES	6	24	4.79362e-10	3.9924e-08	HLA-DPA1, HLA-DPB1, HLA-DQA1, HLA-DQB1, HLA-DRA, HLA-DRB4
Group 5	REACTOME_INTERFERON_GAMMA_SIGNALING	7	28	1.1735e-09	9.12201e-08	CIITA, HLA-DPA1, HLA-DPB1, HLA-DQA1, HLA-DQB1, HLA-DRA, HLA-DRB4
Group 5	REACTOME_COSTIMULATION_BY_THE_CD28_FAMILY	6	24	1.77579e-08	1.29411e-06	HLA-DPA1, HLA-DPB1, HLA-DQA1, HLA-DQB1, HLA-DRA, HLA-DRB4
Group 5	REACTOME_INTERFERON_SIGNALING	7	28	1.15291e-07	7.90757e-06	CIITA, HLA-DPA1, HLA-DPB1, HLA-DQA1, HLA-DQB1, HLA-DRA, HLA-DRB4
Group 5	REACTOME_TCR_SIGNALING	6	24	3.52059e-07	2.28056e-05	HLA-DPA1, HLA-DPB1, HLA-DQA1, HLA-DQB1, HLA-DRA, HLA-DRB4
Group 6	REACTOME_IMMUNOREGULATORY_INTERACTIONS_BETWEEN_A_LYMPHOID_AND_A_NON_LYMPHOID_CELL	13	3.7	4.44425e-06	0.00518199	HLA-A*, PILRA*, CD300A*, CD300LB*, LILRA1*, HLA-E*, FCGR2B, HLA-B, HLA-C, HLA-F, HLA-G, SIGLEC12, TREM1
Group 6	REACTOME_NR1H2_AND_NR1H3_MEDIATED_SIGNALING	8	2.3	2.00937e-05	0.0117146	TNRC6B*, ABCA1, ABCG1, EEPD1, HDAC3, MYLIP, PLTP, TBL1XR1
Group 6	REACTOME_NR1H3_NR1H2_REGULATE_GENE_EXPRESSION_LINKED_TO_CHOLESTEROL_TRANSPORT_AND_EFFLUX	7	2	4.96368e-05	0.0171499	TNRC6B*, ABCA1, ABCG1, EEPD1, HDAC3, PLTP, TBL1XR1
Group 6	REACTOME_INTERFERON_ALPHA_BETA_SIGNALING	9	2.5	5.88334e-05	0.0171499	HLA-A*, HLA-E*, HLA-B, HLA-C, HLA-F, HLA-G, HLA-H, KPNB1, MX2
Group 6	KEGG_TYPE_I_DIABETES_MELLITUS	7	2	9.52937e-05	0.0222225	HLA-A*, ICA1*, HLA-E*, HLA-B, HLA-C, HLA-F, HLA-G
Group 6	REACTOME_ANTIGEN_PRESENTATION_FOLDING_ASSEMBLY_AND_PEPTIDE_LOADING_OF_CLASS_I_MHC	6	1.7	0.000115433	0.0224325	HLA-A*, HLA-E*, HLA-B, HLA-C, HLA-F, HLA-G
Group 6	REACTOME_INTERFERON_GAMMA_SIGNALING	9	2.5	0.000263518	0.0438946	HLA-A*, CAMK2G*, HLA-E*, TRIM62*, HLA-B, HLA-C, HLA-F, HLA-G, HLA-H
