# Supplementary material for: Whole blood transcriptomics reveals sepsis mortality-associated changes in neutrophil degranulation
Source: Am J Respir Cell Mol Biol. 2026 Feb 21;74(7):949–60. doi: 10.1093/ajrcmb/aanag021 (PMC13316924; doi:10.1093/ajrcmb/aanag021)
Supplement: aanag021_Supplementary_Data [file aanag021_supplementary_data.zip › TableE2_MESSI_DE_Genes.xlsx]

## Sheet: Sheet1
Table E2. Differentially expressed genes identified in MESSI.
Symbol	Gene name	Probe ID	Log2 fold change	BH-adjusted p-value
SNHG29	small nucleolar RNA host gene 29	16831464	0.47	0.000593
PNP	purine nucleoside phosphorylase	16781536	0.68	0.000725
ATG14	autophagy related 14	16793263	0.63	0.000788
MINPP1	multiple inositol-polyphosphate phosphatase 1	16706990	0.59	0.000788
KCNJ2	potassium inwardly rectifying channel subfamily J member 2	16837391	-0.52	0.000788
RCBTB2	RCC1 and BTB domain containing protein 2	16779024	-0.5	0.000807
ZFP36L1	ZFP36 ring finger protein like 1	16794158	-0.4	0.000813
ARL4A	ADP ribosylation factor like GTPase 4A	17043760	0.72	0.000853
CASP5	caspase 5	16743874	-0.96	0.000869
SECTM1	secreted and transmembrane 1	16850216	-0.62	0.00091
PARVG	parvin gamma	16931068	-0.33	0.00091
LTBR	lymphotoxin beta receptor	16747236	-0.34	0.000931
TLR10	toll like receptor 10	16975203	-0.69	0.000934
NUDT4	nudix hydrolase 4	16755103	0.32	0.000934
SHISA5	shisa family member 5	16953396	-0.38	0.00105
GYPE	glycophorin E (MNS blood group)	16980245	0.64	0.00121
FAM157B	family with sequence similarity 157 member B	17091883	-0.45	0.00121
FRAT2	FRAT regulator of WNT signaling pathway 2	16717102	-0.38	0.00121
TERF2IP	TERF2 interacting protein	16821083	0.42	0.00126
TMCC2	transmembrane and coiled-coil domain family 2	16676437	0.88	0.0013
THOC5	THO complex subunit 5	16933630	-0.34	0.00142
GRB2	growth factor receptor bound protein 2	16848807	-0.23	0.00142
CSF2RB	colony stimulating factor 2 receptor subunit beta	16929677	-0.45	0.00147
NIBAN1	niban apoptosis regulator 1	16697196	-0.42	0.00147
DGCR2	DiGeorge syndrome critical region gene 2	16932158	-0.34	0.00147
TNFRSF1A	TNF receptor superfamily member 1A	16760329	-0.32	0.00147
LINC02913	long intergenic non-protein coding RNA 2913	17090042	-0.6	0.00148
SPTA1	spectrin alpha, erythrocytic 1	16695048	0.87	0.00149
SP1	Sp1 transcription factor	16751785	-0.23	0.00165
MACO1	macoilin 1	16660919	0.39	0.00174
BEST1	bestrophin 1	16725783	-0.38	0.00174
ARL6IP1	ADP ribosylation factor like GTPase 6 interacting protein 1	16824470	0.35	0.00174
CYTH4	cytohesin 4	16929741	-0.35	0.00174
PLAGL1	PLAG1 like zinc finger 1	17024394	-0.35	0.00174
FCGR2A	Fc gamma receptor IIa	16672893	-0.35	0.00174
SHKBP1	SH3KBP1 binding protein 1	16862262	-0.35	0.00174
HERC3	HECT and RLD domain containing E3 ubiquitin protein ligase 3	16968797	-0.25	0.00174
CYB5A	cytochrome b5 type A	16855973	0.58	0.00182
AREG	amphiregulin	16967863	0.43	0.00182
LOC105372348	uncharacterized LOC105372348	16871028	0.2	0.00182
TAS2R39	taste 2 receptor member 39	17052744	-0.7	0.00186
UROD	uroporphyrinogen decarboxylase	16664048	0.35	0.00188
FFAR2	free fatty acid receptor 2	16861030	-0.63	0.00194
CXCR2	C-X-C motif chemokine receptor 2	16890752	-0.49	0.00221
TLR6	toll like receptor 6	16975226	-0.47	0.00221
TUBA1A	tubulin alpha 1a	16764305	-0.41	0.00221
CC2D2A	coiled-coil and C2 domain containing 2A	16965190	-0.39	0.00221
NUMB	NUMB endocytic adaptor protein	16794476	-0.27	0.00221
CANT1	calcium activated nucleotidase 1	16849585	-0.26	0.00221
FHDC1	FH2 domain containing 1	16971526	0.81	0.00227
TBCEL	tubulin folding cofactor E like	16732520	0.69	0.00227
RNASEL	ribonuclease L	16697004	-0.39	0.00227
STOML2	stomatin like 2	17093646	0.39	0.00227
WIPF1	WAS/WASL interacting protein family member 1	16905238	-0.24	0.00227
WAS	WASP actin nucleation promoting factor	17103396	-0.34	0.00231
DTX2	deltex E3 ubiquitin ligase 2	17124592	-0.27	0.00231
RPL26	ribosomal protein L26	16840970	0.46	0.00235
LINC01094	long intergenic non-protein coding RNA 1094	16968237	-0.64	0.0024
SLC49A3	solute carrier family 49 member 3	16973331	-0.27	0.0024
RHAG	Rh associated glycoprotein	17019847	0.75	0.00247
ASPM	assembly factor for spindle microtubules	16697544	0.72	0.00247
MKI67	marker of proliferation Ki-67	16719515	0.67	0.00247
EFCAB2	EF-hand calcium binding domain 2	16679569	-0.6	0.00247
DYRK3	dual specificity tyrosine phosphorylation regulated kinase 3	16676633	0.59	0.00247
PRC1	protein regulator of cytokinesis 1	16813342	0.55	0.00247
CARD16	caspase recruitment domain family member 16	16743912	-0.53	0.00247
ACSM3	acyl-CoA synthetase medium chain family member 3	16816604	0.44	0.00247
TECPR2	tectonin beta-propeller repeat containing 2	16789019	-0.42	0.00247
RCL1	RNA terminal phosphate cyclase like 1	17083295	0.4	0.00247
ITGAX	integrin subunit alpha X	16818272	-0.39	0.00247
LPP	LIM domain containing preferred translocation partner in lipoma	16949467	-0.3	0.00247
MIR4663	microRNA 4663	17080721	-0.27	0.00247
ARL11	ADP ribosylation factor like GTPase 11	16774831	-0.33	0.00257
C16orf54	chromosome 16 open reading frame 54	16825539	-0.34	0.00264
BCL10	BCL10 immune signaling adaptor	16689060	-0.19	0.00275
TUBG1	tubulin gamma 1	16834381	0.41	0.00286
CA2	carbonic anhydrase 2	17070456	0.73	0.0029
SP110	SP110 nuclear body protein	16909413	-0.31	0.00292
ARHGEF12	Rho guanine nucleotide exchange factor 12	16732428	0.73	0.00314
LINC01503	long intergenic non-protein coding RNA 1503	17090045	-0.32	0.00314
XPO6	exportin 6	16825266	-0.27	0.00314
ITM2B	integral membrane protein 2B	16774679	-0.21	0.00315
TOM1L1	target of myb1 like 1 membrane trafficking protein	16836214	0.38	0.00326
CDKN3	cyclin dependent kinase inhibitor 3	16784299	0.57	0.0035
LOC105371692	uncharacterized LOC105371692	16676347	-0.51	0.0035
NHSL2	NHS like 2	17104832	-0.44	0.0035
LARP1B	La ribonucleoprotein 1B	16970611	0.35	0.0035
ARHGAP26	Rho GTPase activating protein 26	16990483	-0.31	0.0035
TGFBR2	transforming growth factor beta receptor 2	16938562	-0.27	0.0035
SNRNP35	small nuclear ribonucleoprotein U11/U12 subunit 35	16758601	-0.23	0.0035
KCNJ15	potassium inwardly rectifying channel subfamily J member 15	16922759	-0.51	0.00352
DOCK8	dedicator of cytokinesis 8	17082982	-0.24	0.00352
GMPR2	guanosine monophosphate reductase 2	16782754	-0.23	0.00352
TFRC	transferrin receptor	16963241	0.63	0.00377
BRIP1	BRCA1 interacting helicase 1	16847432	0.57	0.00382
CKS2	CDC28 protein kinase regulatory subunit 2	17086634	0.61	0.00394
LOC105377156	uncharacterized LOC105377156	16942628	-0.45	0.00394
PRDX2	peroxiredoxin 2	16869324	0.76	0.00403
ABCB10	ATP binding cassette subfamily B member 10	16700324	0.45	0.00403
PLEKHM3	pleckstrin homology domain containing M3	16907696	-0.32	0.00403
MTVR2	mouse mammary tumor virus receptor homolog 2	16846913	-0.47	0.00417
FYB1	FYN binding protein 1	16995601	-0.26	0.00431
H2AC13	H2A clustered histone 13	17005858	0.59	0.00437
CLEC4A	C-type lectin domain family 4 member A	16747896	-0.58	0.00437
RNF14	ring finger protein 14	16990423	0.51	0.0044
RERE-AS1	RERE antisense RNA 1	16658609	-0.45	0.00451
GAB3	GRB2 associated binding protein 3	17115677	-0.23	0.00451
HSPA13	heat shock protein family A (Hsp70) member 13	16924207	0.49	0.00461
PTPRJ	protein tyrosine phosphatase receptor type J	16724633	-0.28	0.00461
LYN	LYN proto-oncogene, Src family tyrosine kinase	17069063	-0.22	0.00461
DIP2B	disco interacting protein 2 homolog B	16751116	-0.27	0.00462
DDB1	damage specific DNA binding protein 1	16738963	0.41	0.00477
LOC105371026	uncharacterized LOC105371026	16813866	-0.4	0.00494
NSFL1C	NSFL1 cofactor	16916439	-0.27	0.00494
UROS	uroporphyrinogen III synthase	16719369	0.24	0.00497
CA1	carbonic anhydrase 1	17078722	0.72	0.00501
TFDP2	transcription factor Dp-2	16959871	0.48	0.00501
HMBS	hydroxymethylbilane synthase	16732133	0.48	0.00501
NUAK2	NUAK family kinase 2	16698466	-0.4	0.00501
ARHGEF11	Rho guanine nucleotide exchange factor 11	16694804	-0.36	0.00501
FRAT1	FRAT regulator of WNT signaling pathway 1	16707955	-0.3	0.00501
STX18	syntaxin 18	16973894	0.26	0.00517
THAP5P1	THAP domain containing 5 pseudogene 1	17124836	0.14	0.0052
SERPINA1	serpin family A member 1	16796262	-0.31	0.00531
SLC2A1	solute carrier family 2 member 1	16686060	0.67	0.00537
KREMEN1	kringle containing transmembrane protein 1	16928716	-0.49	0.00537
UNKL	unk like zinc finger	16822661	-0.22	0.00539
IL1B	interleukin 1 beta	16901986	-0.67	0.00548
MELK	maternal embryonic leucine zipper kinase	17084904	0.5	0.00559
SUSD6	sushi domain containing 6	16785858	-0.31	0.00559
YWHAH-AS1	YWHAH antisense RNA 1	16934157	0.17	0.00559
RC3H1	ring finger and CCCH-type domains 1	16696548	-0.18	0.0056
LOC105370969	uncharacterized LOC105370969	16804937	-0.46	0.00561
REXO2	RNA exonuclease 2	16731492	0.52	0.00568
HSPA6	heat shock protein family A (Hsp70) member 6	16672914	-0.44	0.00568
GPR155	G protein-coupled receptor 155	16905216	-0.4	0.00569
ANKRD44	ankyrin repeat domain 44	16906872	-0.27	0.0057
CDS2	CDP-diacylglycerol synthase 2	16911151	-0.28	0.00579
C2orf49-DT	C2orf49 divergent transcript	16901388	0.21	0.00579
LOC105378415	uncharacterized LOC105378415	16716324	-0.9	0.00582
FCGR1BP	Fc gamma receptor Ib, pseudogene	16691730	-0.55	0.00582
GK	glycerol kinase	17102352	-0.47	0.00593
ATAD5	ATPase family AAA domain containing 5	16832852	0.38	0.00593
BACH1	BTB domain and CNC homolog 1	16922011	-0.26	0.00593
LNCATV	lncRNA negative regulator of antiviral signaling	16700686	-0.5	0.00627
MIR4435-2HG	MIR4435-2 host gene	17122478	-0.48	0.00627
ACP3	acid phosphatase 3	16945682	-0.46	0.00627
UBQLN2	ubiquilin 2	17104176	-0.27	0.00627
MOB3A	MOB kinase activator 3A	16866867	-0.23	0.00627
TET3	tet methylcytosine dioxygenase 3	16881631	-0.32	0.00638
CEP19	centrosomal protein 19	16963389	-0.49	0.00648
MANBA	mannosidase beta	16978444	-0.29	0.00651
MIR147A	microRNA 147a	17097811	-0.29	0.00658
FCGR1A	Fc gamma receptor Ia	16670367	-0.58	0.00676
SSH1	slingshot protein phosphatase 1	16769809	-0.37	0.00676
NAP1L4	nucleosome assembly protein 1 like 4	16734494	0.31	0.00685
TOP2A	DNA topoisomerase II alpha	16844312	0.74	0.00694
SNORD66	small nucleolar RNA, C/D box 66	16948967	-0.33	0.00694
DNAJB12	DnaJ heat shock protein family (Hsp40) member B12	16715316	-0.18	0.00694
TLR9	toll like receptor 9	16954724	-0.31	0.00695
RNF169	ring finger protein 169	16729025	-0.22	0.00707
PRMT5-DT	PRMT5 divergent transcript	16782235	-0.39	0.0071
KIF11	kinesin family member 11	16707468	0.75	0.00711
MIR340	microRNA 340	17003876	-0.44	0.00711
TMEM127	transmembrane protein 127	16900466	-0.23	0.00711
NUSAP1	nucleolar and spindle associated protein 1	16799793	0.58	0.00726
YPEL4	yippee like 4	16738554	0.46	0.00726
KIF23	kinesin family member 23	16802519	0.35	0.00726
PPP1R3B	protein phosphatase 1 regulatory subunit 3B	17074490	-0.32	0.00726
MYD88	MYD88 innate immune signal transduction adaptor	16939127	-0.3	0.00726
PCMTD2	protein-L-isoaspartate (D-aspartate) O-methyltransferase domain containing 2	16916261	0.29	0.00726
KIF24	kinesin family member 24	17093397	0.26	0.00726
TREML2	triggering receptor expressed on myeloid cells like 2	17019040	-0.41	0.00731
KCNJ2-AS1	KCNJ2 antisense RNA 1	16848376	-0.43	0.00745
CENPI	centromere protein I	17105401	0.42	0.00746
ANLN	anillin, actin binding protein	17045198	0.65	0.00747
HECTD4	HECT domain E3 ubiquitin protein ligase 4	17120842	0.29	0.00747
CACNA1E	calcium voltage-gated channel subunit alpha1 E	16674633	-0.56	0.00749
HBD	hemoglobin subunit delta	16734849	0.98	0.0077
MICB-DT	MICB divergent transcript	17017167	-0.37	0.0077
LOC105377254	uncharacterized LOC105377254	16967251	0.13	0.00777
HK1	hexokinase 1	16705577	0.47	0.00779
FBXO38-DT	FBXO38 divergent transcript	17001367	-0.32	0.00779
TNFSF10	TNF superfamily member 10	16961616	-0.27	0.00779
BUB1	BUB1 mitotic checkpoint serine/threonine kinase	16901755	0.58	0.00786
ATF6	activating transcription factor 6	16672988	-0.24	0.00789
ERICH1	glutamate rich 1	17074036	-0.31	0.00792
TPT1	tumor protein, translationally-controlled 1	16778715	0.26	0.00792
ABAT	4-aminobutyrate aminotransferase	16815735	-0.41	0.00797
H2AC14	H2A clustered histone 14	17016490	0.61	0.00802
E2F2	E2F transcription factor 2	16683358	0.49	0.00802
TRERF1	transcriptional regulating factor 1	17019218	-0.47	0.00802
LINC02363	long intergenic non-protein coding RNA 2363	16981962	-0.43	0.00802
MYBL2	MYB proto-oncogene like 2	16913957	0.39	0.00802
GABRR2	gamma-aminobutyric acid type A receptor subunit rho2	17021573	-0.38	0.00802
SLC22A23	solute carrier family 22 member 23	17015166	0.38	0.00802
CASP2	caspase 2	17052776	-0.2	0.00802
LINC01948	long intergenic non-protein coding RNA 1948	16996352	-0.43	0.00803
H4C3	H4 clustered histone 3	17005560	0.45	0.0081
ART4	ADP-ribosyltransferase 4 (inactive) (Dombrock blood group)	16761811	0.43	0.0081
CDR2	cerebellar degeneration related protein 2	16824989	0.4	0.00823
STK11	serine/threonine kinase 11	16856463	0.49	0.00833
TLR1	toll like receptor 1	16975213	-0.34	0.00833
ATF4	activating transcription factor 4	16930299	0.17	0.00833
NCF1C	neutrophil cytosolic factor 1C (pseudogene)	17058719	-0.39	0.00843
MBNL2	muscleblind like splicing regulator 2	16775883	0.39	0.0085
CSK	C-terminal Src kinase	16803059	-0.27	0.00851
MIR30E	microRNA 30e	16663129	-0.28	0.00867
GRIK1-AS2	GRIK1 antisense RNA 2	16922038	-0.46	0.0087
ELANE	elastase, neutrophil expressed	16856292	1.06	0.00892
GBP2	guanylate binding protein 2	16689352	-0.5	0.00892
CD101	CD101 molecule	16669196	-0.47	0.00892
NET1	neuroepithelial cell transforming 1	16702047	0.46	0.00892
SLC2A1-DT	SLC2A1 divergent transcript	16663390	0.25	0.00892
RBBP5	RB binding protein 5, histone lysine methyltransferase complex subunit	16698425	-0.2	0.00892
RPL11	ribosomal protein L11	16660673	0.35	0.00897
NSD2	nuclear receptor binding SET domain protein 2	16964050	0.29	0.00897
HAPSTR1	HUWE1 associated protein modifying stress responses	16815774	-0.22	0.00911
ZZEF1	zinc finger ZZ-type and EF-hand domain containing 1	16839913	-0.2	0.00911
ORAI3	ORAI calcium release-activated calcium modulator 3	16818083	-0.26	0.00917
WDR62	WD repeat domain 62	16861318	0.22	0.00917
CDCA5	cell division cycle associated 5	16740282	0.22	0.0092
IFT20	intraflagellar transport 20	16842576	0.29	0.00924
RBX1	ring-box 1	16930518	0.33	0.00925
NCOA1	nuclear receptor coactivator 1	16877728	-0.22	0.00927
PLXNC1	plexin C1	16755173	-0.28	0.00929
NEIL3	nei like DNA glycosylase 3	16972616	0.43	0.0093
DEPDC1	DEP domain containing 1	16688386	0.43	0.0093
NAMPT	nicotinamide phosphoribosyltransferase	17061545	-0.39	0.0093
AGBL5	AGBL carboxypeptidase 5	16878036	0.23	0.0093
GIT2	GIT ArfGAP 2	16769983	-0.21	0.0093
LINC01270	long intergenic non-protein coding RNA 1270	16914830	-0.61	0.00939
RPL41	ribosomal protein L41	17118277	0.41	0.00939
MT1L	metallothionein 1L (pseudogene)	16819213	0.92	0.00952
PLXDC2	plexin domain containing 2	17117463	-0.57	0.00952
CDC20	cell division cycle 20	16663514	0.39	0.00952
PPME1	protein phosphatase methylesterase 1	16728949	0.33	0.00952
H3-3A	H3.3 histone A	16678128	-0.32	0.00952
C1QTNF7	C1q and TNF related 7	16965179	-0.3	0.00952
TOM1	target of myb1 membrane trafficking protein	16929529	-0.25	0.00952
MIR216A	microRNA 216a	16897865	-0.17	0.00952
CD2AP	CD2 associated protein	17009399	0.52	0.00961
GYPB	glycophorin B (MNS blood group)	16980254	0.49	0.00961
XPO7	exportin 7	17066381	0.46	0.00961
DIAPH3	diaphanous related formin 3	16779546	0.4	0.00961
RAD51AP1	RAD51 associated protein 1	16747014	0.35	0.00961
H2AX	H2A.X variant histone	16745236	0.31	0.00961
ARMCX4	armadillo repeat containing X-linked 4	17125504	-0.3	0.00961
VAMP1	vesicle associated membrane protein 1	16760393	-0.24	0.00961
CCDC13	coiled-coil domain containing 13	16952613	-0.23	0.00961
YOD1	YOD1 deubiquitinase	16698766	0.48	0.00965
NCF1	neutrophil cytosolic factor 1	17047225	-0.36	0.00976
LINC00963	long intergenic non-protein coding RNA 963	17090063	-0.3	0.00976
ARRDC2	arrestin domain containing 2	16859698	0.28	0.00976
PTPN6	protein tyrosine phosphatase non-receptor type 6	16747623	-0.24	0.00976
RUNDC1	RUN domain containing 1	16834533	-0.2	0.00976
ATXN1	ataxin 1	17015862	-0.22	0.0098
ATOX1	antioxidant 1 copper chaperone	17001946	-0.19	0.0098
CHEK2	checkpoint kinase 2	16933502	0.3	0.00999
SKA3	spindle and kinetochore associated complex subunit 3	16777278	0.5	0.0101
PROK2	prokineticin 2	16956213	-0.45	0.0101
ST3GAL6	ST3 beta-galactoside alpha-2,3-sialyltransferase 6	16943184	-0.31	0.0101
TPX2	TPX2 microtubule nucleation factor	16912379	0.67	0.0102
LINC00999	long intergenic non-protein coding RNA 999	16704064	-0.28	0.0102
TSHZ3	teashirt zinc finger homeobox 3	16871085	-0.48	0.0103
NCAPG	non-SMC condensin I complex subunit G	16965346	0.6	0.0104
TLR5	toll like receptor 5	16699634	-0.42	0.0104
ARHGEF37	Rho guanine nucleotide exchange factor 37	16990966	0.35	0.0104
PLK4	polo like kinase 4	16970563	0.46	0.0105
PPT1	palmitoyl-protein thioesterase 1	16685779	-0.37	0.0105
RAB11FIP1	RAB11 family interacting protein 1	17076285	-0.33	0.0105
RNF130	ring finger protein 130	17003858	-0.26	0.0105
KIFC1	kinesin family member C1	17007459	0.25	0.0106
BIRC5	baculoviral IAP repeat containing 5	16838359	0.38	0.0107
PRTN3	proteinase 3	16856284	1.02	0.0108
CLEC7A	C-type lectin domain containing 7A	16761269	-0.46	0.0108
HJURP	Holliday junction recognition protein	16909700	0.41	0.0108
MIR4441	microRNA 4441	16910070	-0.3	0.0108
RBM47	RNA binding motif protein 47	16975394	-0.29	0.0109
RNF24	ring finger protein 24	16916863	-0.28	0.0109
ALDH1A2	aldehyde dehydrogenase 1 family member A2	16809827	-0.23	0.0109
FAM174A	family with sequence similarity 174 member A	16987645	-0.32	0.0111
ATP2B4	ATPase plasma membrane Ca2+ transporting 4	16676183	-0.3	0.0111
HDAC4	histone deacetylase 4	16910020	-0.27	0.0111
REXO5	RNA exonuclease 5	16816627	0.25	0.0111
CYBC1	cytochrome b-245 chaperone 1	16850246	-0.23	0.0111
PLCB4	phospholipase C beta 4	16911338	0.13	0.0111
PHF7	PHD finger protein 7	16941493	0.2	0.0116
MPO	myeloperoxidase	16847034	1.01	0.0117
LOC400499	putative uncharacterized protein LOC400499	16823906	-0.56	0.0117
MIR548C	microRNA 548c	16753543	-0.52	0.0117
FANCI	FA complementation group I	16804559	0.46	0.0117
NCOA4	nuclear receptor coactivator 4	16704875	0.39	0.0117
SLC44A1	solute carrier family 44 member 1	17087790	0.35	0.0117
TRIM8	tripartite motif containing 8	16708719	-0.32	0.0117
SEMA4D	semaphorin 4D	17095587	-0.31	0.0117
SPI1	Spi-1 proto-oncogene	16738018	-0.26	0.0117
RFT1	RFT1 homolog	16955048	-0.25	0.0117
ZSWIM6	zinc finger SWIM-type containing 6	16985094	-0.22	0.0117
CDC7	cell division cycle 7	16667037	0.43	0.0118
TFDP1	transcription factor Dp-1	16776905	0.4	0.0118
NRBF2	nuclear receptor binding factor 2	17120140	-0.26	0.0118
SLC7A6OS	solute carrier family 7 member 6 opposite strand	16827594	-0.2	0.0118
LIPC-AS1	LIPC antisense RNA 1	16809876	-0.47	0.012
EXO1	exonuclease 1	16679411	0.41	0.012
PIK3CD	phosphatidylinositol-4,5-bisphosphate 3-kinase catalytic subunit delta	16658690	-0.3	0.012
BASP1-AS1	BASP1 antisense RNA 1	16994672	-0.52	0.0121
TTK	TTK protein kinase	17010552	0.49	0.0121
LINC02362	long intergenic non-protein coding RNA 2362	16981967	-0.46	0.0121
CA3-AS1	CA3 antisense RNA 1	17078745	0.43	0.0121
DGAT2	diacylglycerol O-acyltransferase 2	16729168	-0.36	0.0121
RIPOR1	RHO family interacting cell polarization regulator 1	16820168	-0.32	0.0121
MEFV	MEFV innate immunity regulator, pyrin	16823309	-0.31	0.0121
SLC15A4	solute carrier family 15 member 4	16772377	-0.31	0.0121
TAPBP	TAP binding protein	17030026	-0.23	0.0121
ATP6V1B2	ATPase H+ transporting V1 subunit B2	17066302	-0.2	0.0121
GAR1	GAR1 ribonucleoprotein	16969700	0.2	0.0121
HLA-A	major histocompatibility complex, class I, A	17026109	-0.19	0.0121
TRAPPC12	trafficking protein particle complex subunit 12	16876609	-0.19	0.0121
RPL24	ribosomal protein L24	16956952	0.29	0.0122
SIGLEC10	sialic acid binding Ig like lectin 10	16874846	-0.57	0.0123
H1-6	H1.6 linker histone, cluster member	17016375	-0.48	0.0123
HASPIN	histone H3 associated protein kinase	16829764	0.4	0.0123
LNX2	ligand of numb-protein X 2	16777651	0.38	0.0123
TMEM245	transmembrane protein 245	17096931	0.35	0.0123
FAM13A-AS1	FAM13A antisense RNA 1	16968834	-0.26	0.0123
DPCD	deleted in primary ciliary dyskinesia homolog (mouse)	16708489	0.23	0.0123
POLQ	DNA polymerase theta	16957951	0.53	0.0124
NFAM1	NFAT activating protein with ITAM motif 1	16935607	-0.34	0.0124
LIMK2	LIM domain kinase 2	16929163	-0.36	0.0125
BTF3	basic transcription factor 3	16986104	0.31	0.0126
SRRD	SRR1 domain containing	16928539	0.58	0.0127
RLIG1	RNA 5'-phosphate and 3'-OH ligase 1	16754917	0.44	0.0127
CDK8	cyclin dependent kinase 8	16773430	0.36	0.0127
EIF3J	eukaryotic translation initiation factor 3 subunit J	17123206	0.35	0.0127
FPR1	formyl peptide receptor 1	16874945	-0.28	0.0127
LITAF	lipopolysaccharide induced TNF factor	16823928	-0.22	0.0127
CCNA2	cyclin A2	16979515	0.7	0.013
SMC2	structural maintenance of chromosomes 2	17087716	0.55	0.013
ZGRF1	zinc finger GRF-type containing 1	16979060	0.29	0.013
ABR	ABR activator of RhoGEF and GTPase	16839294	-0.27	0.013
KNL1	kinetochore scaffold 1	16799598	0.59	0.0131
CDC42BPA	CDC42 binding protein kinase alpha	16700074	0.47	0.0131
UNC119	unc-119 lipid binding chaperone	16842626	-0.3	0.0131
STAT5B	signal transducer and activator of transcription 5B	16845096	-0.28	0.0131
RBM8A	RNA binding motif protein 8A	16669830	0.18	0.0131
SLC6A6	solute carrier family 6 member 6	16937943	-0.28	0.0133
PTAFR	platelet activating factor receptor	16684144	-0.24	0.0133
EDC4	enhancer of mRNA decapping 4	16820331	-0.21	0.0133
OR9A2	olfactory receptor family 9 subfamily A member 2	17063918	-0.5	0.0134
LOC100289473	cytoskeleton associated protein 2-like pseudogene	16916526	-0.47	0.0134
TLR2	toll like receptor 2	16971631	-0.34	0.0134
ICAM3	intercellular adhesion molecule 3	16868679	-0.27	0.0134
SUFU	SUFU negative regulator of hedgehog signaling	16708699	-0.21	0.0134
KATNIP	katanin interacting protein	16817283	-0.19	0.0134
CCDC34	coiled-coil domain containing 34	16736807	0.32	0.0135
E2F8	E2F transcription factor 8	16736638	0.41	0.0136
RASSF3	Ras association domain family member 3	16753533	-0.28	0.0136
SNORA77	small nucleolar RNA, H/ACA box 77	16676215	-0.32	0.0138
LINC00877	long intergenic non-protein coding RNA 877	17123280	-0.55	0.0139
PARPBP	PARP1 binding protein	16755928	0.36	0.0139
ARHGAP26-IT1	ARHGAP26 intronic transcript 1	16990534	-0.34	0.0139
XCR1	X-C motif chemokine receptor 1	16952868	-0.46	0.014
PILRA	paired immunoglobin like type 2 receptor alpha	17049312	-0.46	0.014
RAD51	RAD51 recombinase	16799637	0.33	0.014
SNX20	sorting nexin 20	16826444	-0.32	0.014
TRIM59	tripartite motif containing 59	16961003	0.29	0.014
LOC101930112	uncharacterized LOC101930112	16821972	-0.2	0.014
LRP11	LDL receptor related protein 11	17024653	0.16	0.014
MCL1	MCL1 apoptosis regulator, BCL2 family member	16692775	-0.15	0.014
DTL	denticleless E3 ubiquitin protein ligase homolog	16677201	0.51	0.0141
CX3CR1	C-X3-C motif chemokine receptor 1	16952431	-0.59	0.0143
STIL	STIL centriolar assembly protein	16686796	0.42	0.0143
ITGB2	integrin subunit beta 2	16926460	-0.24	0.0143
CFLAR	CASP8 and FADD like apoptosis regulator	16889411	-0.19	0.0143
SEC62	SEC62 homolog, preprotein translocation factor	16947829	0.38	0.0144
RRM2	ribonucleotide reductase regulatory subunit M2	16877019	0.62	0.0145
CDK1	cyclin dependent kinase 1	16705159	0.49	0.0145
DOK3	docking protein 3	17003320	-0.29	0.0145
LOC101927522	uncharacterized LOC101927522	16871346	-0.49	0.0146
FOXM1	forkhead box M1	16760048	0.42	0.0146
UHMK1	U2AF homology motif kinase 1	16673043	0.25	0.0146
MBOAT1	membrane bound O-acyltransferase domain containing 1	17016043	-0.24	0.0146
SLC25A44	solute carrier family 25 member 44	16671992	-0.27	0.0147
CCNB1	cyclin B1	16985599	0.43	0.0148
CENPJ	centromere protein J	16777502	0.34	0.0148
LOC105376860	uncharacterized LOC105376860	16683393	0.33	0.0148
MND1	meiotic nuclear divisions 1	16971573	0.32	0.0148
CUL4A	cullin 4A	16776827	0.28	0.0148
MRTFA	myocardin related transcription factor A	16935290	-0.23	0.0148
MIR597	microRNA 597	17065630	-0.18	0.0148
ZKSCAN1	zinc finger with KRAB and SCAN domains 1	17049076	0.15	0.0148
WDR76	WD repeat domain 76	16800355	0.49	0.0149
CD300A	CD300a molecule	16837587	-0.31	0.015
DOCK5	dedicator of cytokinesis 5	17067031	-0.3	0.015
CDYL	chromodomain Y like	17004469	0.17	0.015
ST3GAL2	ST3 beta-galactoside alpha-2,3-sialyltransferase 2	16827793	-0.29	0.0151
TNFRSF10B	TNF receptor superfamily member 10b	17075426	-0.27	0.0151
CCDC97	coiled-coil domain containing 97	16862484	-0.23	0.0151
AHSP	alpha hemoglobin stabilizing protein	16818394	0.85	0.0153
H1-5	H1.5 linker histone, cluster member	17016499	0.83	0.0153
LUCAT1	lung cancer associated transcript 1	16998044	-0.65	0.0153
STEAP4	STEAP4 metalloreductase	17059567	-0.45	0.0153
MIR3174	microRNA 3174	16804707	-0.44	0.0153
BABAM1	BRISC and BRCA1 A complex member 1	16859454	0.44	0.0153
RALGDS	ral guanine nucleotide dissociation stimulator	17099403	0.37	0.0153
APOBR	apolipoprotein B receptor	16817328	-0.3	0.0153
XRCC2	X-ray repair cross complementing 2	17064679	0.28	0.0153
BICRAL	BICRA like chromatin remodeling complex associated protein	17008655	-0.21	0.0153
PHKG2	phosphorylase kinase catalytic subunit gamma 2	16818017	-0.21	0.0153
WDHD1	WD repeat and HMG-box DNA binding protein 1	16793190	0.39	0.0155
C15orf39	chromosome 15 open reading frame 39	16803134	-0.4	0.0156
SIRPB2	signal regulatory protein beta 2	16916462	-0.34	0.0156
RIPOR3	RIPOR family member 3	16920247	0.32	0.0156
C1RL	complement C1r subcomponent like	16760714	-0.26	0.0156
CD274	CD274 molecule	17083357	-0.78	0.0157
OSBP2	oxysterol binding protein 2	16929015	0.64	0.0157
ADM	adrenomedullin	16721905	-0.36	0.0157
ABCA2	ATP binding cassette subfamily A member 2	17100211	-0.34	0.0157
ANKRD44-IT1	ANKRD44 intronic transcript 1	16906915	-0.3	0.0157
TRIP13	thyroid hormone receptor interactor 13	16982635	0.28	0.0157
PCNT	pericentrin	16923951	0.25	0.0157
ARHGAP25	Rho GTPase activating protein 25	16880982	-0.25	0.0157
LOC107984974	SMAD specific E3 ubiquitin protein ligase 2 (SMURF2) pseudogene	17117907	0.29	0.0159
CREB5	cAMP responsive element binding protein 5	17044602	-0.16	0.0159
PAGE2B	PAGE family member 2B	17104091	0.47	0.0161
DCK	deoxycytidine kinase	16967614	0.33	0.0164
SLC7A5	solute carrier family 7 member 5	16829085	0.63	0.0165
CENPN	centromere protein N	16821239	0.39	0.0165
EIF3B	eukaryotic translation initiation factor 3 subunit B	17042946	0.34	0.0165
RNF19B	ring finger protein 19B	16684812	-0.31	0.0165
ATP6V1A	ATPase H+ transporting V1 subunit A	16944096	-0.22	0.0165
LCP2	lymphocyte cytosolic protein 2	17002681	-0.16	0.0165
CTSG	cathepsin G	16791427	0.7	0.0166
ARHGAP42	Rho GTPase activating protein 42	16730429	0.36	0.0166
PADI2	peptidyl arginine deiminase 2	16682402	-0.49	0.0167
KIF15	kinesin family member 15	16939960	0.42	0.0167
PIAS1	protein inhibitor of activated STAT 1	16802389	-0.14	0.0167
TPGS2	tubulin polyglutamylase complex subunit 2	16854744	0.61	0.017
GALK1	galactokinase 1	16848873	-0.19	0.017
ZNF646	zinc finger protein 646	16818152	-0.18	0.017
TNFSF14	TNF superfamily member 14	16867775	-0.36	0.0171
SH2B2	SH2B adaptor protein 2	17049779	-0.33	0.0171
CCNY	cyclin Y	16703891	-0.23	0.0171
PP12613	uncharacterized LOC100192379	16970227	0.2	0.0171
SAFB2	scaffold attachment factor B2	16867476	-0.18	0.0171
ZNF652	zinc finger protein 652	16846398	-0.3	0.0174
LINC00630	long intergenic non-protein coding RNA 630	17125546	0.24	0.0174
MARK3	microtubule affinity regulating kinase 3	16789209	0.18	0.0174
BTNL10P	butyrophilin like 10, pseudogene	16700243	0.36	0.0176
NLRC5	NLR family CARD domain containing 5	16819355	-0.31	0.0176
KANSL1-AS1	KANSL1 antisense RNA 1	16850363	0.35	0.0177
CENPW	centromere protein W	17012379	0.35	0.0178
AQP9	aquaporin 9	16801473	-0.21	0.0178
TGFBI	transforming growth factor beta induced	16989496	-0.48	0.0179
FAM83D	family with sequence similarity 83 member D	16913681	0.35	0.0179
ZNF815P	zinc finger protein 815, pseudogene	17043312	-0.2	0.0179
AVIL	advillin	16766734	-0.41	0.018
IMMP1L	inner mitochondrial membrane peptidase subunit 1	16737029	0.27	0.018
KLF1	KLF transcription factor 1	16869359	0.67	0.0182
AP5B1	adaptor related protein complex 5 subunit beta 1	16740539	-0.28	0.0182
RPL27A	ribosomal protein L27a	16721715	0.22	0.0182
PMCH	pro-melanin concentrating hormone	16769244	0.21	0.0182
CLIC2	chloride intracellular channel 2	17115782	0.7	0.0183
RAB6B	RAB6B, member RAS oncogene family	16959363	0.44	0.0183
PSME4	proteasome activator subunit 4	16897560	0.43	0.0183
KIF18A	kinesin family member 18A	16736891	0.33	0.0183
RNF216	ring finger protein 216	17054852	-0.2	0.0183
TSGA10	testis specific 10	16900931	0.16	0.0183
CXCR1	C-X-C motif chemokine receptor 1	16908307	-0.4	0.0184
UBA7	ubiquitin like modifier activating enzyme 7	16954217	-0.35	0.0185
SLC43A1	solute carrier family 43 member 1	16738512	0.26	0.0186
SUCO	SUN domain containing ossification factor	16673899	0.41	0.0187
GFI1	growth factor independent 1 transcriptional repressor	16689605	0.3	0.0187
DNAJB9	DnaJ heat shock protein family (Hsp40) member B9	17050328	0.28	0.0187
ITPRID1	ITPR interacting domain containing 1	17044929	0.19	0.0187
C5AR1	complement C5a receptor 1	16863589	-0.3	0.0188
ADD2	adducin 2	16898804	0.28	0.0189
H3C8	H3 clustered histone 8	17016403	0.93	0.0191
ZNF710	zinc finger protein 710	16804694	-0.26	0.0191
KCNE3	potassium voltage-gated channel subfamily E regulatory subunit 3	16742106	-0.22	0.0191
NEIL2	nei like DNA glycosylase 2	17065798	0.21	0.0191
IRF2	interferon regulatory factor 2	16981979	-0.16	0.0192
MS4A3	membrane spanning 4-domains A3	16725160	0.96	0.0194
HCAR3	hydroxycarboxylic acid receptor 3	16771801	-0.58	0.0194
ST6GALNAC2	ST6 N-acetylgalactosaminide alpha-2,6-sialyltransferase 2	16849274	-0.47	0.0194
RNASET2	ribonuclease T2	17025666	-0.31	0.0194
MCM4	minichromosome maintenance complex component 4	17068782	0.4	0.0195
UBQLN1	ubiquilin 1	17095248	0.2	0.0195
ATP2C2	ATPase secretory pathway Ca2+ transporting 2	16821479	0.48	0.0196
SGF29	SAGA complex associated factor 29	16817337	-0.29	0.0196
PYCARD	PYD and CARD domain containing	16825997	-0.22	0.0196
TYMS	thymidylate synthetase	16850477	0.63	0.0197
LINC01191	long intergenic non-protein coding RNA 1191	16884821	-0.32	0.0198
RPAP3-DT	RPAP3 divergent transcript	16750447	-0.31	0.0198
TSPAN7	tetraspanin 7	17102607	0.28	0.0198
TBC1D22A-AS1	TBC1D22A antisense RNA 1	17117977	-0.25	0.0198
SLCO5A1	solute carrier organic anion transporter family member 5A1	17078028	0.21	0.0198
RASSF2	Ras association domain family member 2	16916901	-0.19	0.0198
ERICH3-AS1	ERICH3 antisense RNA 1	16666200	-0.13	0.0198
RPS3A	ribosomal protein S3A	16971413	0.43	0.0199
TAL1	TAL bHLH transcription factor 1, erythroid differentiation factor	16686784	0.38	0.0199
KAT2B	lysine acetyltransferase 2B	16938271	0.35	0.0199
MIR372	microRNA 372	16865108	-0.29	0.0199
FCHSD2	FCH and double SH3 domains 2	16741864	-0.21	0.0199
RIMS2	regulating synaptic membrane exocytosis 2	17071669	0.17	0.0199
ACOT8	acyl-CoA thioesterase 8	16919673	-0.17	0.0199
TLR8	toll like receptor 8	17101537	-0.27	0.02
RNU5F-1	RNA, U5F small nuclear 1	16686271	0.69	0.0201
SIAH2	siah E3 ubiquitin protein ligase 2	16960517	0.55	0.0201
SLC16A1	solute carrier family 16 member 1	16691023	0.32	0.0201
TIMP3	TIMP metallopeptidase inhibitor 3	16929442	0.29	0.0201
ORC6	origin recognition complex subunit 6	16818600	0.28	0.0201
DLGAP5	DLG associated protein 5	16793225	0.51	0.0205
CKAP2L	cytoskeleton associated protein 2 like	16901957	0.51	0.0205
MCM10	minichromosome maintenance 10 replication initiation factor	16702571	0.42	0.0205
SIGLEC9	sialic acid binding Ig like lectin 9	16864639	-0.33	0.0205
CETN2	centrin 2	17115077	0.32	0.0205
SBF2	SET binding factor 2	16735669	-0.24	0.0205
CPPED1	calcineurin like phosphoesterase domain containing 1	16824046	-0.32	0.0206
GTSE1	G2 and S-phase expressed 1	16931384	0.3	0.0206
TEP1	telomerase associated protein 1	16789960	-0.29	0.0206
STK40	serine/threonine kinase 40	16685227	-0.27	0.0206
TET2	tet methylcytosine dioxygenase 2	16969414	-0.21	0.0206
GSEC	G-quadruplex forming sequence containing lncRNA	16745956	-0.42	0.0207
CEP128	centrosomal protein 128	16795304	0.42	0.0207
ANP32B	acidic nuclear phosphoprotein 32 family member B	17087380	0.35	0.0207
GLT1D1	glycosyltransferase 1 domain containing 1	16759106	-0.33	0.0207
MINDY1	MINDY lysine 48 deubiquitinase 1	16692918	-0.31	0.0207
LINC01271	long intergenic non-protein coding RNA 1271	16920237	-0.3	0.0207
STAT5A	signal transducer and activator of transcription 5A	16834273	-0.29	0.0207
RNF217	ring finger protein 217	17012262	0.27	0.0207
LOC105371490	uncharacterized LOC105371490	16829685	-0.22	0.0208
DEFA3	defensin alpha 3	17074331	1.35	0.0209
H3C11	H3 clustered histone 11	17016503	0.52	0.0209
CHST15	carbohydrate sulfotransferase 15	16719217	-0.31	0.0209
PHF21A	PHD finger protein 21A	16737669	-0.22	0.0209
PRELID1	PRELI domain containing 1	16993027	-0.19	0.0209
RAC1	Rac family small GTPase 1	17043405	-0.14	0.0209
RPL22L1	ribosomal protein L22 like 1	16961466	0.29	0.0211
ATXN7	ataxin 7	16942392	-0.18	0.0211
CXCR2P1	C-X-C motif chemokine receptor 2 pseudogene 1	16908305	-0.68	0.0212
SRGAP2	SLIT-ROBO Rho GTPase activating protein 2	16676562	0.34	0.0212
ZBTB34	zinc finger and BTB domain containing 34	17089194	-0.25	0.0213
KLHDC2	kelch domain containing 2	16783944	0.27	0.0214
GPBAR1	G protein-coupled bile acid receptor 1	16890787	-0.26	0.0214
NSMCE2	NSE2 (MMS21) homolog, SMC5-SMC6 complex SUMO ligase	17072580	0.23	0.0214
IFITM4P	interferon induced transmembrane protein 4 pseudogene	17028653	-0.19	0.0214
RPL22	ribosomal protein L22	16681064	0.19	0.0214
TMEM175	transmembrane protein 175	16963822	-0.18	0.0214
TBCC	tubulin folding cofactor C	17019250	-0.16	0.0214
C2orf68	chromosome 2 open reading frame 68	16899729	-0.14	0.0214
CENPQ	centromere protein Q	17009482	0.29	0.0215
CEACAM8	CEA cell adhesion molecule 8	16872824	1.2	0.0216
LRRC2	leucine rich repeat containing 2	16952912	0.34	0.0216
LINC00373	long intergenic non-protein coding RNA 373	16775743	0.12	0.0216
IFIT1B	interferon induced protein with tetratricopeptide repeats 1B	16707192	0.97	0.0218
BPGM	bisphosphoglycerate mutase	17051860	0.66	0.0218
OR52K2	olfactory receptor family 52 subfamily K member 2	16721166	-0.52	0.0218
TK1	thymidine kinase 1	16849379	0.39	0.0218
NCAPH	non-SMC condensin I complex subunit H	16882975	0.38	0.0218
CASP1	caspase 1	16743890	-0.32	0.0218
FAM157C	family with sequence similarity 157 member C	16822242	-0.3	0.0218
PSMB8-AS1	PSMB8 antisense RNA 1 (head to head)	17007299	-0.29	0.0218
LPCAT3	lysophosphatidylcholine acyltransferase 3	16760668	-0.24	0.0218
SLC50A1	solute carrier family 50 member 1	16671653	0.24	0.0218
PCIF1	phosphorylated CTD interacting factor 1	16914374	-0.21	0.0218
RBL1	RB transcriptional corepressor like 1	16919044	0.41	0.022
PSMB10	proteasome 20S subunit beta 10	16827483	-0.32	0.022
TTTY14	testis expressed transcript, Y-linked 14	17117094	0.24	0.022
ZNF676	zinc finger protein 676	16870854	0.13	0.022
ARHGAP11A	Rho GTPase activating protein 11A	16798919	0.43	0.0221
ZWILCH	zwilch kinetochore protein	16802204	0.41	0.0221
DEPP1	DEPP autophagy regulator 1	16713562	0.29	0.0221
UBAC1	UBA domain containing 1	17099799	0.25	0.0221
RPS11	ribosomal protein S11	16864159	0.22	0.0221
RPIA	ribose 5-phosphate isomerase A	16882658	0.61	0.0222
MIR4420	microRNA 4420	16684326	-0.31	0.0223
LST1	leukocyte specific transcript 1	17026272	-0.31	0.0223
C5orf34	chromosome 5 open reading frame 34	16995938	0.2	0.0223
SLC6A9	solute carrier family 6 member 9	16686201	0.49	0.0224
CASP4	caspase 4	16743854	-0.28	0.0224
JAML	junction adhesion molecule like	16744967	-0.35	0.0225
TAPBPL	TAP binding protein like	16747270	-0.27	0.0226
NDEL1	nudE neurodevelopment protein 1 like 1	16830988	-0.2	0.0227
ANKRD13A	ankyrin repeat domain 13A	16756865	-0.19	0.0227
ALOX12-AS1	ALOX12 antisense RNA 1	16840448	-0.18	0.0227
ANKRD36BP2	ankyrin repeat domain 36B pseudogene 2	17122214	0.38	0.0228
ZNF319	zinc finger protein 319	16826864	-0.22	0.0228
TYROBP	transmembrane immune signaling adaptor TYROBP	16871546	-0.11	0.0228
ESCO2	establishment of sister chromatid cohesion N-acetyltransferase 2	17067332	0.43	0.023
CRISP2	cysteine rich secretory protein 2	17019864	0.27	0.0232
RNF11	ring finger protein 11	16664599	0.43	0.0234
STX3	syntaxin 3	16725112	-0.27	0.0235
GLRX5	glutaredoxin 5	16787951	0.44	0.0237
MRPL22	mitochondrial ribosomal protein L22	16991447	0.21	0.0237
HVCN1	hydrogen voltage gated channel 1	16770124	-0.39	0.0238
PANK2	pantothenate kinase 2	16911090	-0.17	0.0238
CEACAM3	CEA cell adhesion molecule 3	16862572	-0.39	0.0239
KLF16	KLF transcription factor 16	16866815	-0.18	0.024
KDM2A	lysine demethylase 2A	16727659	-0.17	0.0242
EIF5A2	eukaryotic translation initiation factor 5A2	16961475	0.3	0.0243
MROCKI	MARCKS cis regulating lncRNA promoter of cytokines and inflammation	17022849	0.43	0.0244
FANCB	FA complementation group B	17109211	0.35	0.0244
LSM10	LSM10, U7 small nuclear RNA associated	16685246	-0.19	0.0244
DCAF8	DDB1 and CUL4 associated factor 8	16695284	0.14	0.0244
COX7B	cytochrome c oxidase subunit 7B	17105010	0.37	0.0245
CAMK2G	calcium/calmodulin dependent protein kinase II gamma	16715667	-0.32	0.0245
KRT1	keratin 1	16765029	0.3	0.0245
KCTD3	potassium channel tetramerization domain containing 3	16677473	0.32	0.0247
EPS15L1	epidermal growth factor receptor pathway substrate 15 like 1	16869984	-0.26	0.0247
ROPN1	rhophilin associated tail protein 1	16958335	0.23	0.0247
TBC1D22B	TBC1 domain family member 22B	17008105	0.41	0.0249
CCT2	chaperonin containing TCP1 subunit 2	16753964	0.31	0.025
PCNA-AS1	PCNA antisense RNA 1	16911149	0.28	0.025
IFFO1	intermediate filament family orphan 1	16760419	-0.28	0.025
TROAP	trophinin associated protein	16750761	0.19	0.025
RNF115	ring finger protein 115	16669930	0.19	0.025
SMCR8	SMCR8-C9orf72 complex subunit	16831839	-0.18	0.025
ASXL2	ASXL transcriptional regulator 2	16895434	-0.17	0.025
VNN3P	vanin 3, pseudogene	17023716	-0.47	0.0251
KANK2	KN motif and ankyrin repeat domains 2	16868847	0.47	0.0252
AKAP13	A-kinase anchoring protein 13	16804333	-0.21	0.0252
SELPLG	selectin P ligand	16769770	-0.17	0.0252
KIF4A	kinesin family member 4A	17104484	0.34	0.0253
ADGRE2	adhesion G protein-coupled receptor E2	16869684	-0.39	0.0254
LINC02863	long intergenic non-protein coding RNA 2863	16999769	-0.44	0.0256
RAP2A	RAP2A, member of RAS oncogene family	16775898	0.44	0.0256
TFR2	transferrin receptor 2	17060677	0.4	0.0256
NAGK	N-acetylglucosamine kinase	16881246	-0.23	0.0256
LINC01963	long intergenic non-protein coding RNA 1963	16890602	-0.19	0.0256
SH3BP5-AS1	SH3BP5 antisense RNA 1	16938092	-0.19	0.0256
HCAR2	hydroxycarboxylic acid receptor 2	16771797	-0.68	0.0257
ICA1	islet cell autoantigen 1	17055216	0.37	0.0257
ADAMTSL4-AS2	ADAMTSL4 antisense RNA 2	16692764	-0.43	0.0258
DEPDC1B	DEP domain containing 1B	16996545	0.39	0.0258
MGAM2	maltase-glucoamylase 2 (putative)	17052546	-0.58	0.0259
POLA2	DNA polymerase alpha 2, accessory subunit	16726790	0.3	0.0259
ASB8	ankyrin repeat and SOCS box containing 8	16763882	-0.15	0.0259
KPNA2	karyopherin subunit alpha 2	16837270	0.41	0.026
DENND4A	DENN domain containing 4A	16810847	0.37	0.0263
PPOX	protoporphyrinogen oxidase	16672779	0.24	0.0263
CIMAP1C	ciliary microtubule associated protein 1C	16803220	0.16	0.0263
DISC1-IT1	DISC1 intronic transcript 1	16678803	-0.41	0.0264
DCUN1D1	defective in cullin neddylation 1 domain containing 1	16961974	0.41	0.0264
OGFR	opioid growth factor receptor	16915755	-0.25	0.0264
SGO2	shugoshin 2	16889251	0.24	0.0264
H2BC14	H2B clustered histone 14	17005865	0.68	0.0265
POLA1	DNA polymerase alpha 1, catalytic subunit	17102230	0.33	0.0265
MIR4497	microRNA 4497	16756829	0.32	0.0265
CCDC14	coiled-coil domain containing 14	16958303	0.29	0.0265
RANBP17	RAN binding protein 17	16992265	0.16	0.0265
UBB	ubiquitin B	16831434	0.42	0.0266
JUND	JunD proto-oncogene, AP-1 transcription factor subunit	16870384	0.39	0.0266
RALGAPB	Ral GTPase activating protein non-catalytic subunit beta	16913574	-0.13	0.0267
DDX6	DEAD-box helicase 6	16745085	0.18	0.027
H3C2	H3 clustered histone 2	17016363	0.61	0.0271
CKS1B	CDC28 protein kinase regulatory subunit 1B	16671503	0.24	0.0271
SPC24	SPC24 component of NDC80 kinetochore complex	16868838	0.35	0.0272
CDCA4	cell division cycle associated 4	16797213	0.22	0.0273
FBXO7	F-box protein 7	16929416	0.36	0.0274
FHOD1	formin homology 2 domain containing 1	16827299	-0.22	0.0274
GET3	guided entry of tail-anchored proteins factor 3, ATPase	16858687	0.3	0.0275
SBNO2	strawberry notch homolog 2	16866574	-0.28	0.0275
KIF14	kinesin family member 14	16697695	0.46	0.0276
FAM209A	family with sequence similarity 209 member A	16915064	-0.38	0.0276
FIS1	fission, mitochondrial 1	17060909	0.27	0.0276
EFHD2	EF-hand domain family member D2	16659605	-0.23	0.0276
MT1B	metallothionein 1B	16819247	0.12	0.0276
CENPE	centromere protein E	16978568	0.48	0.0277
RNF187	ring finger protein 187	16678501	0.41	0.0277
FBXO5	F-box protein 5	17024980	0.38	0.0277
KIF13A	kinesin family member 13A	17015919	-0.29	0.0277
LOC100129697	uncharacterized LOC100129697	16821889	-0.24	0.0277
H2AC20	H2A clustered histone 20	16670401	0.19	0.0277
DOCK2	dedicator of cytokinesis 2	16992122	-0.18	0.0277
AK7	adenylate kinase 7	16788058	0.13	0.0277
CCNE2	cyclin E2	17079293	0.36	0.0278
TUBB4B	tubulin beta 4B class IVb	17091695	0.23	0.0278
DCST1	DC-STAMP domain containing 1	16671555	0.14	0.0278
CD300LB	CD300 molecule like family member b	16848583	-0.5	0.0279
MRPL40	mitochondrial ribosomal protein L40	16927040	0.3	0.0279
BNIP3L	BCL2 interacting protein 3 like	17067170	0.27	0.0279
PNO1	partner of NOB1 homolog	16880924	0.27	0.0279
ZNF106	zinc finger protein 106	16807905	-0.21	0.028
TWF2	twinfilin actin binding protein 2	16954730	-0.2	0.028
ZFP36	ZFP36 ring finger protein	16861997	-0.19	0.028
PPARA	peroxisome proliferator activated receptor alpha	16931339	0.19	0.028
LOC105372745	uncharacterized LOC105372745	16921719	0.16	0.028
LOC105379303	uncharacterized LOC105379303	17066209	0.12	0.028
ABCC13	ATP binding cassette subfamily C member 13 (pseudogene)	16921537	0.56	0.0281
NDUFA6	NADH:ubiquinone oxidoreductase subunit A6	16935553	0.23	0.0282
EZH2	enhancer of zeste 2 polycomb repressive complex 2 subunit	17064105	0.31	0.0283
DOC2B	double C2 domain beta	16839194	0.27	0.0283
LAPTM4A	lysosomal protein transmembrane 4 alpha	16894894	-0.18	0.0283
GJB6	gap junction protein beta 6	16777190	0.22	0.0284
TLE4	TLE family member 4, transcriptional corepressor	17086208	-0.17	0.0284
BTG3	BTG anti-proliferation factor 3	16924305	0.34	0.0286
VAV1	vav guanine nucleotide exchange factor 1	16857490	-0.22	0.0286
LMNA	lamin A/C	16671914	0.22	0.0286
CERS5	ceramide synthase 5	16764535	-0.17	0.0287
SIRPA	signal regulatory protein alpha	16910728	-0.25	0.0288
LINC01347	long intergenic non-protein coding RNA 1347	16701156	-0.22	0.0288
TMEM222	transmembrane protein 222	16661377	-0.16	0.0288
MRPS16	mitochondrial ribosomal protein S16	16715426	0.18	0.0289
FAM168A	family with sequence similarity 168 member A	16741914	-0.18	0.0289
C6orf62	chromosome 6 open reading frame 62	17016205	0.17	0.0289
SLC18B1	solute carrier family 18 member B1	17023758	0.35	0.029
IQGAP3	IQ motif containing GTPase activating protein 3	16694617	0.26	0.029
EGLN1	egl-9 family hypoxia inducible factor 1	16700489	-0.26	0.029
LIN9	lin-9 DREAM MuvB core complex component	16700034	0.23	0.029
H4C13	H4 clustered histone 13	17016506	0.49	0.0292
SNIP1	Smad nuclear interacting protein 1	16685374	-0.13	0.0292
ANK1	ankyrin 1	17076634	0.64	0.0295
BAG2	BAG cochaperone 2	17009853	0.25	0.0295
DHCR7	7-dehydrocholesterol reductase	16741501	0.4	0.0297
FAM83A	family with sequence similarity 83 member A	17072351	0.29	0.0298
TRAPPC9	trafficking protein particle complex subunit 9	17081665	-0.17	0.0298
TBX2-AS1	TBX2 antisense RNA 1	16847420	0.12	0.0298
CEACAM6	CEA cell adhesion molecule 6	16862563	1	0.0299
HAUS4	HAUS augmin like complex subunit 4	16790592	-0.31	0.0299
KLLN	killin, p53 regulated DNA replication inhibitor	16716320	-0.23	0.0299
KAT8	lysine acetyltransferase 8	16818204	-0.22	0.0299
MIR4756	microRNA 4756	16920495	-0.18	0.03
UBE2T	ubiquitin conjugating enzyme E2 T	16698023	0.46	0.0301
H3C1	H3 clustered histone 1	17005532	0.35	0.0301
UBAC2	UBA domain containing 2	16776023	-0.11	0.0301
GABARAPL2	GABA type A receptor associated protein like 2	16821076	0.33	0.0302
SLC1A5	solute carrier family 1 member 5	16873632	0.64	0.0303
ST3GAL4	ST3 beta-galactoside alpha-2,3-sialyltransferase 4	16733288	-0.3	0.0303
ZNF516	zinc finger protein 516	16856031	-0.29	0.0303
KIF20B	kinesin family member 20B	16707221	0.5	0.0304
TXNDC16	thioredoxin domain containing 16	16792998	0.45	0.0304
CORO1B	coronin 1B	16741000	-0.22	0.0304
FECH	ferrochelatase	16855477	0.76	0.0305
HSPBAP1	HSPB1 associated protein 1	16958144	-0.31	0.0305
ZNF300	zinc finger protein 300	17001747	0.25	0.0305
TG	thyroglobulin	17072850	-0.26	0.0306
FAM20B	FAM20B glycosaminoglycan xylosylkinase	16674319	0.38	0.0307
SOD1	superoxide dismutase 1	16922102	0.34	0.0307
TIMP2	TIMP metallopeptidase inhibitor 2	16849556	-0.25	0.0307
RERE	arginine-glutamic acid dipeptide repeats	16681323	-0.21	0.0307
CPOX	coproporphyrinogen oxidase	16956691	0.29	0.0308
TOMM6	translocase of outer mitochondrial membrane 6	17008534	0.29	0.031
PLSCR4	phospholipid scramblase 4	16960149	0.29	0.031
CUBN	cubilin	16712168	-0.27	0.031
THEMIS2	thymocyte selection associated family member 2	16661497	-0.21	0.031
CDCA2	cell division cycle associated 2	17067102	0.33	0.0311
KIF18B	kinesin family member 18B	16845794	0.2	0.0311
MXD1	MAX dimerization protein 1	16881138	-0.19	0.0311
H1-2	H1.2 linker histone, cluster member	17016372	0.37	0.0312
LILRA1	leukocyte immunoglobulin like receptor A1	16865383	-0.43	0.0313
TERC	telomerase RNA component	16961372	0.34	0.0313
HECW2-AS1	HECW2 antisense RNA 1	16889048	0.22	0.0313
PLCG2	phospholipase C gamma 2	16821330	-0.22	0.0313
DAPP1	dual adaptor of phosphotyrosine and 3-phosphoinositides 1	16969229	-0.37	0.0314
SORL1	sortilin related receptor 1	16732584	-0.28	0.0314
FCGR3B	Fc gamma receptor IIIb	16695715	-0.67	0.0316
ZNF23	zinc finger protein 23	16828006	0.42	0.0316
CEP295NL	CEP295 N-terminal like	16849567	-0.28	0.0316
SIX4	SIX homeobox 4	16793623	0.17	0.0316
MIR4802	microRNA 4802	16975417	-0.44	0.0318
LOC105374102	uncharacterized LOC105374102	16945314	-0.54	0.0319
CRISPLD2	cysteine rich secretory protein LCCL domain containing 2	16821541	-0.49	0.0319
PBX1	PBX homeobox 1	16673191	0.34	0.0319
GTF2IP20	general transcription factor IIi pseudogene 20	16699780	-0.18	0.0319
BCAS3	BCAS3 microtubule associated cell migration factor	16836697	-0.13	0.0319
GPANK1	G-patch domain and ankyrin repeats 1	17031933	-0.1	0.0319
OR52B2	olfactory receptor family 52 subfamily B member 2	16734985	-0.38	0.032
FEN1	flap structure-specific endonuclease 1	16725735	0.33	0.032
PACSIN2	protein kinase C and casein kinase substrate in neurons 2	16935727	-0.26	0.032
MIR4732	microRNA 4732	16842832	-0.15	0.032
UBR5-DT	UBR5 divergent transcript	17071529	-0.27	0.0321
TBL1X	transducin beta like 1 X-linked	17101341	-0.25	0.0323
SRSF3	serine and arginine rich splicing factor 3	17007996	0.16	0.0323
CELF2	CUGBP Elav-like family member 2	16702399	-0.13	0.0323
CISD2	CDGSH iron sulfur domain 2	16969344	0.46	0.0324
LILRA2	leukocyte immunoglobulin like receptor A2	16865370	-0.34	0.0324
VRK3	VRK serine/threonine kinase 3	16874467	-0.18	0.0324
CIP2A	cellular inhibitor of PP2A	16957170	0.4	0.0327
TMEM80	transmembrane protein 80	16720307	-0.18	0.0327
SESN3	sestrin 3	16743432	0.51	0.0329
KLHL5	kelch like family member 5	16966071	-0.35	0.0329
ATP6V0D1-DT	ATP6V0D1 divergent transcript	16820164	-0.33	0.0329
GADD45GIP1	GADD45G interacting protein 1	16869387	0.2	0.0329
IFNGR2	interferon gamma receptor 2	16922275	-0.16	0.033
DEFA4	defensin alpha 4	17074305	0.97	0.0331
HMGB3	high mobility group box 3	17107753	0.22	0.0331
ENTPD5	ectonucleoside triphosphate diphosphohydrolase 5 (inactive)	16794606	0.33	0.0334
MIR142	microRNA 142	16847083	-0.3	0.0334
TAF4B	TATA-box binding protein associated factor 4b	16851648	0.3	0.0337
MOB3B	MOB kinase activator 3B	17093038	-0.25	0.0337
DSCC1	DNA replication and sister chromatid cohesion 1	17080595	0.29	0.0339
MAN2B2	mannosidase alpha class 2B member 2	16964695	-0.2	0.0339
INSL3	insulin like 3	16870269	-0.28	0.034
LOC401261	uncharacterized LOC401261	17008673	-0.22	0.034
H2AC17	H2A clustered histone 17	17016512	0.34	0.0341
MIR924	microRNA 924	16854801	0.34	0.0343
TNFRSF14	TNF receptor superfamily member 14	16658064	-0.22	0.0343
MICA	MHC class I polypeptide-related sequence A	17006590	-0.22	0.0343
KDM3B	lysine demethylase 3B	16989683	-0.19	0.0343
LOC100129034	uncharacterized LOC100129034	17088957	-0.28	0.0344
CRK	CRK proto-oncogene, adaptor protein	16839345	-0.17	0.0344
PSMD14	proteasome 26S subunit, non-ATPase 14	16886919	0.38	0.0345
MMS22L	MMS22 like, DNA repair protein	17021845	0.29	0.0345
LINC00593	long intergenic non-protein coding RNA 593	16802589	-0.29	0.0345
MFSD6L	major facilitator superfamily domain containing 6 like	16841056	-0.22	0.0345
SCGB3A1	secretoglobin family 3A member 1	17003953	0.19	0.0345
NEDD4L	NEDD4 like E3 ubiquitin protein ligase	16852573	0.51	0.0346
ANPEP	alanyl aminopeptidase, membrane	16813206	-0.47	0.0346
TRIM21	tripartite motif containing 21	16734762	-0.32	0.0346
IMPDH1	inosine monophosphate dehydrogenase 1	17062679	-0.26	0.0346
PIGQ	phosphatidylinositol glycan anchor biosynthesis class Q	16814310	0.22	0.0346
DCDC1	doublecortin domain containing 1	16737017	-0.15	0.0346
NCF2	neutrophil cytosolic factor 2	16697095	-0.17	0.0347
FZD6	frizzled class receptor 6	17071625	0.34	0.0348
AOAH	acyloxyacyl hydrolase	17056701	-0.29	0.0348
PSTPIP1	proline-serine-threonine phosphatase interacting protein 1	16803334	-0.25	0.0348
FAM161B	FAM161 centrosomal protein B	16794586	0.15	0.0349
RSL24D1	ribosomal L24 domain containing 1	16809587	0.5	0.035
SELENOK	selenoprotein K	16955155	0.25	0.035
CDCA3	cell division cycle associated 3	16760621	0.21	0.035
HLA-E	major histocompatibility complex, class I, E	17027443	-0.19	0.035
EIF4E2	eukaryotic translation initiation factor 4E family member 2	16892321	-0.17	0.035
SELENOT	selenoprotein T	16946928	-0.17	0.035
LOC101928421	uncharacterized LOC101928421	17056644	-0.28	0.0351
RALGPS1	Ral GEF with PH domain and SH3 binding motif 1	17089198	-0.21	0.0352
TRMT5	tRNA methyltransferase 5	16793632	0.19	0.0352
DCTN6	dynactin subunit 6	17067553	0.28	0.0354
PDCD1LG2	programmed cell death 1 ligand 2	17083370	-0.72	0.0355
BAG1	BAG cochaperone 1	17093204	0.43	0.0355
ADAMTSL4-AS1	ADAMTSL4 antisense RNA 1	16692772	-0.42	0.0355
NLRP6	NLR family pyrin domain containing 6	16720034	-0.38	0.0355
BACH1-IT2	BACH1 intronic transcript 2	16922028	-0.37	0.0355
WDR11-DT	WDR11 divergent transcript	16719010	-0.27	0.0355
SNX10	sorting nexin 10	17044442	-0.24	0.0355
NAA10	N-alpha-acetyltransferase 10, NatA catalytic subunit	17115352	-0.14	0.0355
TRANK1	tetratricopeptide repeat and ankyrin repeat containing 1	17123262	-0.53	0.0357
CCDC30	coiled-coil domain containing 30	16663242	-0.23	0.0358
MIR592	microRNA 592	17062578	0.15	0.0358
FGD3	FYVE, RhoGEF and PH domain containing 3	17086818	-0.22	0.0359
TESK2	testis associated actin remodelling kinase 2	16686438	-0.21	0.0359
MYO1B	myosin IB	16888912	0.43	0.0361
B4GALT3	beta-1,4-galactosyltransferase 3	16695602	0.35	0.0361
MIR1284	microRNA 1284	16956194	-0.41	0.0362
KRT25	keratin 25	16844430	0.15	0.0362
DNAJC6	DnaJ heat shock protein family (Hsp40) member C6	16665687	0.54	0.0363
PPP1R13L	protein phosphatase 1 regulatory subunit 13 like	16873296	0.16	0.0363
MYO1D	myosin ID	16843241	0.34	0.0367
APLF	aprataxin and PNKP like factor	16880955	0.26	0.0367
KANSL1	KAT8 regulatory NSL complex subunit 1	16845973	-0.2	0.0368
EIF5	eukaryotic translation initiation factor 5	16789178	0.18	0.0368
FIRRE	firre intergenic repeating RNA element	17114177	0.15	0.0368
LOC101929473	uncharacterized LOC101929473	16733352	0.14	0.0368
MARCHF8	membrane associated ring-CH-type finger 8	16713614	0.53	0.0371
BORA	BORA aurora kinase A activator	16775324	0.36	0.0371
ZNF451	zinc finger protein 451	17009816	0.28	0.0371
MIR645	microRNA 645	16914859	-0.25	0.0371
XYLB	xylulokinase	16939203	0.19	0.0371
LOC105379378	uncharacterized LOC105379378	17067885	-0.38	0.0373
SIGLEC17P	sialic acid binding Ig like lectin 17, pseudogene	16864661	-0.34	0.0373
VEGFA	vascular endothelial growth factor A	17009093	0.23	0.0373
USF1	upstream transcription factor 1	16695517	-0.2	0.0374
CARD8	caspase recruitment domain family member 8	16873880	-0.15	0.0376
GYPA	glycophorin A (MNS blood group)	16980267	0.67	0.0377
LILRB2	leukocyte immunoglobulin like receptor B2	16875414	-0.26	0.0377
GNAI2	G protein subunit alpha i2	16940988	-0.14	0.0377
MTSS1	MTSS I-BAR domain containing 1	17080897	-0.36	0.0378
PDK3	pyruvate dehydrogenase kinase 3	17102210	-0.25	0.0378
CREBL2	cAMP responsive element binding protein like 2	16748465	0.22	0.0378
PITHD1	PITH domain containing 1	16660700	0.56	0.038
GID8	GID complex subunit 8 homolog	16915804	0.24	0.038
AK3	adenylate kinase 3	17092153	0.19	0.038
ZNF217	zinc finger protein 217	16920454	-0.17	0.038
OR8H1	olfactory receptor family 8 subfamily H member 1	16738371	-0.11	0.038
SH2D3C	SH2 domain containing 3C	17098567	-0.3	0.0382
CACNA1D	calcium voltage-gated channel subunit alpha1 D	16941809	-0.2	0.0382
TRAF6	TNF receptor associated factor 6	16737401	-0.14	0.0383
ZNF724	zinc finger protein 724	16870925	0.3	0.0385
CD40	CD40 molecule	16914449	-0.37	0.0386
MANSC1	MANSC domain containing 1	16761617	-0.36	0.0386
LRRK2	leucine rich repeat kinase 2	16749939	-0.34	0.0386
YIPF1	Yip1 domain family member 1	16687445	-0.2	0.0386
TTC9C	tetratricopeptide repeat domain 9C	16725921	-0.18	0.0386
SMC2-DT	SMC2 divergent transcript	17096708	0.14	0.0386
SVIP	small VCP interacting protein	16736726	0.28	0.0387
SLC6A19	solute carrier family 6 member 19	16982699	0.69	0.0388
XPC	XPC complex subunit, DNA damage recognition and repair factor	16951007	-0.25	0.039
LOC105371024	uncharacterized LOC105371024	16805681	-0.21	0.039
VNN2	vanin 2	17023736	-0.32	0.0391
NCF1B	neutrophil cytosolic factor 1B (pseudogene)	17046911	-0.29	0.0391
DUSP18	dual specificity phosphatase 18	16933960	-0.23	0.0391
AIM2	absent in melanoma 2	16695121	-0.46	0.0392
MBOAT7	membrane bound O-acyltransferase domain containing 7	16875323	-0.29	0.0392
HCG27	HLA complex group 27	17027720	-0.25	0.0392
SEMA4B	semaphorin 4B	16804716	-0.23	0.0392
AKAP8L	A-kinase anchoring protein 8 like	16869860	0.16	0.0392
AZU1	azurocidin 1	16856275	0.51	0.0394
SKA1	spindle and kinetochore associated complex subunit 1	16852312	0.44	0.0394
HPYR1	Helicobacter pylori responsive 1	17081321	-0.35	0.0394
HYMAI	hydatidiform mole associated and imprinted	17024414	-0.24	0.0394
LIMD2	LIM domain containing 2	16847578	-0.24	0.0394
PRKCD	protein kinase C delta	16941781	-0.21	0.0394
KIF2C	kinesin family member 2C	16663958	0.37	0.0395
EPB42	erythrocyte membrane protein band 4.2	16808046	0.75	0.0396
C9orf40	chromosome 9 open reading frame 40	17094998	0.19	0.0397
NMRAL2P	NmrA like redox sensor 2, pseudogene	16949264	-0.34	0.0399
IGSF6	immunoglobulin superfamily member 6	16824907	-0.24	0.0399
NFYC	nuclear transcription factor Y subunit gamma	16663094	-0.17	0.0399
ADRB2	adrenoceptor beta 2	16990848	-0.34	0.04
TACC3	transforming acidic coiled-coil containing protein 3	16964000	-0.23	0.04
MCM9	minichromosome maintenance 9 homologous recombination repair factor	17023095	-0.22	0.04
SNRPF	small nuclear ribonucleoprotein polypeptide F	16755299	0.3	0.0402
GMIP	GEM interacting protein	16870667	-0.25	0.0402
SIGLEC7	sialic acid binding Ig like lectin 7	16864651	-0.34	0.0403
CHAC2	ChaC glutathione specific gamma-glutamylcyclotransferase 2	16880057	0.22	0.0403
CDC25C	cell division cycle 25C	17000439	0.21	0.0403
LINC01602	long intergenic non-protein coding RNA 1602	17069173	0.11	0.0403
OR52B1P	olfactory receptor family 52 subfamily B member 1 pseudogene	16734983	-0.33	0.0404
AGO1	argonaute RISC component 1	16662453	-0.22	0.0404
NKX2-3	NK2 homeobox 3	16708154	0.16	0.0404
MYBPC3	myosin binding protein C3	16737976	-0.25	0.0407
MAP3K11	mitogen-activated protein kinase kinase kinase 11	16740469	-0.2	0.0408
CTSZ	cathepsin Z	16920762	-0.18	0.0408
HEPACAM2	HEPACAM family member 2	17059788	0.57	0.0411
ZNF675	zinc finger protein 675	16870978	0.34	0.0411
MIR144	microRNA 144	16842830	0.29	0.0411
H2AC25	H2A clustered histone 25	16700239	0.27	0.0411
BICD2	BICD cargo adaptor 2	17095936	-0.25	0.0411
ALG12	ALG12 alpha-1,6-mannosyltransferase	16936255	-0.24	0.0411
NCR3	natural cytotoxicity triggering receptor 3	17017231	-0.23	0.0411
BTN2A1	butyrophilin subfamily 2 member A1	17005707	-0.22	0.0411
MTMR10	myotubularin related protein 10	16806564	-0.18	0.0411
ARFGAP2	ADP ribosylation factor GTPase activating protein 2	16737890	-0.14	0.0411
USP12	ubiquitin specific peptidase 12	16777602	0.6	0.0416
C9orf78	chromosome 9 open reading frame 78	17099095	0.52	0.0416
BRCA2	BRCA2 DNA repair associated	16773840	0.43	0.0416
NCAPG2	non-SMC condensin II complex subunit G2	17064939	0.32	0.0416
TICRR	TOPBP1 interacting checkpoint and replication regulator	16804631	0.3	0.0416
ATP10D	ATPase phospholipid transporting 10D (putative)	16966514	-0.28	0.0416
ORMDL3	ORMDL sphingolipid biosynthesis regulator 3	16844239	0.27	0.0416
LOC100129617	uncharacterized LOC100129617	16821324	-0.24	0.0416
PYCARD-AS1	PYCARD antisense RNA 1	16818228	-0.16	0.0416
LOC105375559	uncharacterized LOC105375559	17064171	0.11	0.0416
GIMAP8	GTPase, IMAP family member 8	17053371	-0.29	0.0417
LINC01001	long intergenic non-protein coding RNA 1001	16733790	-0.25	0.0417
POM121L15P	POM121 transmembrane nucleoporin like 15, pseudogene	16926968	0.19	0.0417
LOC389831	uncharacterized LOC389831	17065047	0.35	0.0419
MT1X	metallothionein 1X	16819264	0.36	0.0421
ERFE	erythroferrone	16893068	0.34	0.0421
GAS2L3	growth arrest specific 2 like 3	16755692	0.23	0.0421
PRR14L	proline rich 14 like	16934140	-0.15	0.0422
ODC1	ornithine decarboxylase 1	16894402	0.48	0.0423
MCM8	minichromosome maintenance 8 homologous recombination repair factor	16911212	0.42	0.0423
SNORD18B	small nucleolar RNA, C/D box 18B	16810972	0.27	0.0423
PXN	paxillin	16771242	-0.27	0.0423
GTF3A	general transcription factor IIIA	16773507	0.22	0.0423
CRY1	cryptochrome circadian regulator 1	16769622	0.17	0.0423
KMT2E-AS1	KMT2E antisense RNA 1	17061421	-0.13	0.0424
AMPD2	adenosine monophosphate deaminase 2	16668288	-0.32	0.0425
TIPIN	TIMELESS interacting protein	16810933	0.26	0.0425
OSER1-DT	OSER1 divergent transcript	17122792	-0.25	0.0425
TUBA1C	tubulin alpha 1c	16750725	-0.2	0.0425
POLR3E	RNA polymerase III subunit E	16816833	0.23	0.0426
LOXL2	lysyl oxidase like 2	17075478	-0.15	0.0426
INTS3	integrator complex subunit 3	16671217	-0.23	0.0427
CTDP1-DT	CTDP1 divergent transcript	16856122	0.13	0.0428
MAOA	monoamine oxidase A	17102829	0.55	0.0429
MGC16025	uncharacterized LOC85009	16910074	-0.27	0.0429
TIGD2	tigger transposable element derived 2	16968848	0.21	0.0429
CPLX3	complexin 3	16803098	-0.19	0.0429
LOC101927418	uncharacterized LOC101927418	16792343	0.12	0.0429
SLC47A1	solute carrier family 47 member 1	16832104	0.19	0.043
CMTM2	CKLF like MARVEL transmembrane domain containing 2	16819848	-0.31	0.0431
ITPRIP	inositol 1,4,5-trisphosphate receptor interacting protein	16718232	-0.22	0.0431
FOSL1	FOS like 1, AP-1 transcription factor subunit	16740630	0.18	0.0432
RNPEP	arginyl aminopeptidase	16675903	-0.26	0.0433
ABHD3	abhydrolase domain containing 3, phospholipase	16854202	-0.27	0.0434
MPPE1	metallophosphoesterase 1	16853962	-0.26	0.0434
NDUFA2	NADH:ubiquinone oxidoreductase subunit A2	17000800	0.2	0.0434
BOLA3	bolA family member 3	16899086	0.2	0.0435
NIM1K	NIM1 serine/threonine protein kinase	16984471	0.12	0.0435
FLI1	Fli-1 proto-oncogene, ETS transcription factor	16733377	-0.14	0.0436
NEK6	NIMA related kinase 6	17088929	-0.22	0.0438
TNRC6B	trinucleotide repeat containing adaptor 6B	16930383	-0.16	0.044
RELT	RELT TNF receptor	16728832	-0.22	0.0441
NCOA3	nuclear receptor coactivator 3	16914509	-0.18	0.0441
HSPA2	heat shock protein family A (Hsp70) member 2	16785379	0.17	0.0441
STARD3	StAR related lipid transfer domain containing 3	16833802	-0.16	0.0441
HSD17B12	hydroxysteroid 17-beta dehydrogenase 12	16723903	0.12	0.0441
TRAK2	trafficking kinesin protein 2	16907257	0.45	0.0443
CHCHD2	coiled-coil-helix-coiled-coil-helix domain containing 2	17057983	0.21	0.0444
EVI2B	ecotropic viral integration site 2B	16843162	-0.19	0.0446
C1orf122	chromosome 1 open reading frame 122	16662676	0.17	0.0446
KNTC1	kinetochore associated 1	16758336	0.31	0.0447
SLC19A1	solute carrier family 19 member 1	16926570	-0.27	0.0447
ACAP2	ArfGAP with coiled-coil, ankyrin repeat and PH domains 2	16963055	-0.18	0.0447
DHRS12	dehydrogenase/reductase 12	16779283	-0.36	0.0448
LOC102723409	uncharacterized LOC102723409	17023476	-0.26	0.0448
FEM1A	fem-1 homolog A	16857254	0.22	0.0448
SF3B3	splicing factor 3b subunit 3	16820787	0.25	0.0449
IQSEC1	IQ motif and Sec7 domain ArfGEF 1	16950912	-0.2	0.0449
PABPC1L	poly(A) binding protein cytoplasmic 1 like	16914117	-0.25	0.045
SEC14L3	SEC14 like lipid binding 3	16933865	0.2	0.0451
SGO1	shugoshin 1	16951485	0.36	0.0452
PTGFR	prostaglandin F receptor	16666471	0.2	0.0452
NCSTN	nicastrin	16672598	-0.18	0.0453
C3orf62	chromosome 3 open reading frame 62	16954003	-0.28	0.0454
TCIRG1	T cell immune regulator 1, ATPase H+ transporting V0 subunit a3	16728017	-0.2	0.0455
LOC286437	uncharacterized LOC286437	17113053	-0.2	0.0455
UHRF1	ubiquitin like with PHD and ring finger domains 1	16857258	0.19	0.0455
HMGB2	high mobility group box 2	16981506	0.37	0.0456
PRAF2	PRA1 domain family member 2	17110763	-0.25	0.0456
APOL2	apolipoprotein L2	16934476	-0.42	0.0459
EMILIN2	elastin microfibril interfacer 2	16850595	-0.36	0.0459
NOCT	nocturnin	16970853	0.21	0.0459
MAP7D2	MAP7 domain containing 2	17109680	0.11	0.0459
LY96	lymphocyte antigen 96	17070061	-0.3	0.046
KDM6B	lysine demethylase 6B	16830754	-0.3	0.046
STMN1	stathmin 1	16683723	0.22	0.046
AGTRAP	angiotensin II receptor associated protein	16659054	-0.22	0.046
MPHOSPH10P1	MPHOSPH10 pseudogene 1	16826534	-0.51	0.0461
DCLRE1A	DNA cross-link repair 1A	16718553	0.3	0.0461
NINJ1	ninjurin 1	17095959	-0.29	0.0461
S100A4	S100 calcium binding protein A4	16693449	-0.27	0.0461
DLGAP1-AS1	DLGAP1 antisense RNA 1	16850656	-0.26	0.0461
REREP3	arginine-glutamic acid dipeptide repeats pseudogene 3	16797734	0.25	0.0461
MAPRE3	microtubule associated protein RP/EB family member 3	16877987	-0.24	0.0461
TRIM62	tripartite motif containing 62	16684854	-0.23	0.0461
GINS4	GINS complex subunit 4	17068385	0.19	0.0461
CD80	CD80 molecule	16957795	0.16	0.0461
USP54	ubiquitin specific peptidase 54	16715529	0.13	0.0461
DHRS13	dehydrogenase/reductase 13	16842850	-0.34	0.0465
ATF7IP2	activating transcription factor 7 interacting protein 2	16815791	0.31	0.0465
PAK1	p21 (RAC1) activated kinase 1	16742454	-0.28	0.0465
PHAF1	phagosome assembly factor 1	16819961	-0.24	0.0467
SNORD13P2	small nucleolar RNA, C/D box 13 pseudogene 2	17043177	-0.24	0.0467
COL6A4P1	collagen type VI alpha 4 pseudogene 1	16951142	-0.14	0.0467
MIR362	microRNA 362	17103746	-0.1	0.0468
NDC80	NDC80 kinetochore complex component	16850517	0.37	0.0469
HDGF	heparin binding growth factor	16694742	0.25	0.0469
RPA1	replication protein A1	16829580	0.24	0.0469
HELLS	helicase, lymphoid specific	16707695	0.34	0.0471
NUF2	NUF2 component of NDC80 kinetochore complex	16673154	0.32	0.0471
VTRNA2-1	vault RNA 2-1	17000208	0.89	0.0473
POLR2K	RNA polymerase II, I and III subunit K	17071404	0.33	0.0473
NUCB2	nucleobindin 2	16722412	0.25	0.0473
COX7C	cytochrome c oxidase subunit 7C	16986983	0.24	0.0473
ENTPD1	ectonucleoside triphosphate diphosphohydrolase 1	16707791	-0.21	0.0473
ATP5F1B	ATP synthase F1 subunit beta	16766260	0.2	0.0473
HSPB9	heat shock protein family B (small) member 9	16834267	-0.18	0.0473
ASB16	ankyrin repeat and SOCS box containing 16	16834725	-0.16	0.0473
CWC25	CWC25 spliceosome associated protein homolog	16844013	-0.16	0.0473
FAM120B	family with sequence similarity 120 member B	17014906	-0.11	0.0473
EREG	epiregulin	16967843	0.3	0.0474
RAP1GAP	RAP1 GTPase activating protein	16683022	0.72	0.0475
BBS7	Bardet-Biedl syndrome 7	16979526	0.32	0.0475
DENND3	DENN domain containing 3	17073078	-0.25	0.0475
MIR3660	microRNA 3660	16997990	0.09	0.0475
UBE2O	ubiquitin conjugating enzyme E2 O	16849217	0.55	0.0478
ZXDC	ZXD family zinc finger C	16958649	-0.16	0.0478
APOO	apolipoprotein O	17109808	0.36	0.0479
CELF1	CUGBP Elav-like family member 1	16738060	-0.12	0.0479
MAP3K3	mitogen-activated protein kinase kinase kinase 3	16836985	-0.22	0.048
PRKAR1A	protein kinase cAMP-dependent type I regulatory subunit alpha	16837326	-0.15	0.048
ELOVL6	ELOVL fatty acid elongase 6	16978995	0.27	0.0481
ASB9P1	ankyrin repeat and SOCS box containing 9 pseudogene 1	16805216	-0.33	0.0482
HAUS6	HAUS augmin like complex subunit 6	17092688	0.28	0.0482
FOSL2	FOS like 2, AP-1 transcription factor subunit	16878443	-0.25	0.0482
PRDX5	peroxiredoxin 5	16726439	0.24	0.0482
IPMK	inositol polyphosphate multikinase	16714536	-0.24	0.0482
ANKRD44-DT	ANKRD44 divergent transcript	16889106	-0.28	0.0483
MAML2	mastermind like transcriptional coactivator 2	16743517	-0.37	0.0484
SLC22A18	solute carrier family 22 member 18	16720959	-0.21	0.0484
GREM1-AS1	GREM1 antisense RNA 1	16806753	0.16	0.0484
VIPAS39	VPS33B interacting protein, apical-basolateral polarity regulator, spe-39 homolog	16795149	-0.14	0.0484
CRISP3	cysteine rich secretory protein 3	17019877	0.74	0.0485
ATG16L2	autophagy related 16 like 2	16728731	-0.32	0.0485
ZNF341	zinc finger protein 341	16912850	-0.2	0.0485
TXLNB	taxilin beta	17024261	-0.18	0.0485
LOC100507006	uncharacterized LOC100507006	17122196	-0.52	0.0486
SSH2	slingshot protein phosphatase 2	16843049	-0.18	0.0486
AATBC	apoptosis associated transcript in bladder cancer	16926260	-0.42	0.0487
FNDC5	fibronectin type III domain containing 5	16684785	-0.14	0.0488
OIP5	Opa interacting protein 5	16807605	0.25	0.0489
ITPKB	inositol-trisphosphate 3-kinase B	16700058	-0.24	0.0489
LOC102723633	uncharacterized LOC102723633	17012917	0.13	0.0489
MIR4295	microRNA 4295	16709317	-0.25	0.049
NEK2	NIMA related kinase 2	16698984	0.22	0.049
LMNB2	lamin B2	16866951	0.2	0.049
CHEK1	checkpoint kinase 1	16733104	0.27	0.0492
TMEM14B	transmembrane protein 14B	17120508	0.25	0.0493
CYRIA	CYFIP related Rac1 interactor A	16894710	-0.25	0.0493
ZDHHC2	zinc finger DHHC-type palmitoyltransferase 2	17066018	0.27	0.0494
LASP1	LIM and SH3 protein 1	16833708	-0.18	0.0494
ACE2-DT	ACE2 divergent transcript	17101723	0.13	0.0494
SLC23A2	solute carrier family 23 member 2	16916920	-0.24	0.0495
GCHFR	GTP cyclohydrolase I feedback regulator	16799653	0.17	0.0496
FAM234B	family with sequence similarity 234 member B	16748565	0.16	0.0496
NBAS	NBAS subunit of NRZ tethering complex	16894614	0.21	0.0497
BARX2	BARX homeobox 2	16733411	0.16	0.0497
SLFN14	schlafen family member 14	16843456	0.54	0.0499
LINC00173	long intergenic non-protein coding RNA 173	16757603	-0.35	0.0499
DNAJB4	DnaJ heat shock protein family (Hsp40) member B4	16666437	0.32	0.0499
C5AR2	complement C5a receptor 2	16863593	-0.3	0.0499
LOC105376146	synapsin-1	17086742	0.19	0.0499
