# Supplementary material for: Whole blood transcriptomics reveals sepsis mortality-associated changes in neutrophil degranulation
Source: Am J Respir Cell Mol Biol. 2026 Feb 21;74(7):949–60. doi: 10.1093/ajrcmb/aanag021 (PMC13316924; doi:10.1093/ajrcmb/aanag021)
Supplement: aanag021_Supplementary_Data [file aanag021_supplementary_data.zip › TableE3_Transcohort_DE_Genes.xlsx]

## Sheet: Sheet1
Table E3. Trans-cohort differentially expressed genes.
Symbol	Gene name	MESSI		MARS
		Log2 fold change	BH-adjusted p-value	Log2 fold change	BH-adjusted p-value
DEFA3	defensin alpha 3	1.35084	0.0208752	0.517247	0.0344278
ELANE	elastase, neutrophil expressed	1.06002	0.00892491	0.795796	0.0222047
PRTN3	proteinase 3	1.01614	0.0107742	0.460621	0.022152
MPO	myeloperoxidase	1.00899	0.0117386	0.69734	0.0160036
CEACAM6	CEA cell adhesion molecule 6	0.995609	0.0299036	0.808854	0.0250927
DEFA4	defensin alpha 4	0.969297	0.0331094	0.981833	0.0188636
MS4A3	membrane spanning 4-domains A3	0.964881	0.0194295	0.920909	0.0222965
TMCC2	transmembrane and coiled-coil domain family 2	0.884878	0.00130138	0.794743	0.000469624
SPTA1	spectrin alpha, erythrocytic 1	0.871523	0.00149394	0.460201	0.000653297
FHDC1	FH2 domain containing 1	0.806448	0.00227282	0.502574	0.0011582
RHAG	Rh associated glycoprotein	0.754403	0.00247159	0.489607	0.000103893
TOP2A	DNA topoisomerase II alpha	0.737817	0.00694143	0.550934	0.0100643
CA2	carbonic anhydrase 2	0.730639	0.00289698	0.628529	0.0282259
ARHGEF12	Rho guanine nucleotide exchange factor 12	0.725594	0.00313975	0.566405	0.00101533
ARL4A	ADP ribosylation factor like GTPase 4A	0.717955	0.000852747	0.427923	0.00714911
RAP1GAP	RAP1 GTPase activating protein	0.716774	0.0474651	0.684127	0.0398792
CTSG	cathepsin G	0.704895	0.0166276	0.820144	0.0230859
CLIC2	chloride intracellular channel 2	0.69706	0.0182676	0.3469	0.0288136
CCNA2	cyclin A2	0.696658	0.0130179	0.300012	0.0282481
TBCEL	tubulin folding cofactor E like	0.687097	0.00227282	0.32416	0.00932385
KLF1	KLF transcription factor 1	0.674908	0.0181716	0.603037	0.0407234
GYPA	glycophorin A (MNS blood group)	0.672055	0.0376732	0.712899	0.00521879
TPX2	TPX2 microtubule nucleation factor	0.671902	0.0101759	0.258758	0.0477641
SLC2A1	solute carrier family 2 member 1	0.669879	0.00536549	0.593028	0.00098007
OSBP2	oxysterol binding protein 2	0.640677	0.0157354	0.313013	0.045963
GYPE	glycophorin E (MNS blood group)	0.637768	0.00120773	0.282484	0.00144901
TYMS	thymidylate synthetase	0.633911	0.0196579	0.507768	0.0294611
TFRC	transferrin receptor	0.633793	0.00377423	0.579768	0.00373426
SLC7A5	solute carrier family 7 member 5	0.633285	0.016539	0.351424	0.0221952
ATG14	autophagy related 14	0.629943	0.000788158	0.247554	0.0424104
CKS2	CDC28 protein kinase regulatory subunit 2	0.613171	0.0039402	0.442149	0.0175106
TPGS2	tubulin polyglutamylase complex subunit 2	0.611078	0.0170411	0.294569	0.0363144
NCAPG	non-SMC condensin I complex subunit G	0.600582	0.0104074	0.327891	0.0279619
DYRK3	dual specificity tyrosine phosphorylation regulated kinase 3	0.594385	0.00247159	0.374009	0.00489276
NUSAP1	nucleolar and spindle associated protein 1	0.575867	0.00725633	0.331976	0.00303516
CDKN3	cyclin dependent kinase inhibitor 3	0.568208	0.00349889	0.340576	0.00684006
PRC1	protein regulator of cytokinesis 1	0.550949	0.00247159	0.449029	0.00709009
MAOA	monoamine oxidase A	0.549523	0.0429086	0.448602	0.0230859
MARCHF8	membrane associated ring-CH-type finger 8	0.527627	0.0371286	0.541456	0.00608237
NEDD4L	NEDD4 like E3 ubiquitin protein ligase	0.513569	0.0346414	0.598688	0.00195085
RNF14	ring finger protein 14	0.50807	0.00440084	0.316421	0.0264565
CDK1	cyclin dependent kinase 1	0.492742	0.0145121	0.322834	0.0186423
HSPA13	heat shock protein family A (Hsp70) member 13	0.490176	0.00461305	0.232503	0.00548569
TTK	TTK protein kinase	0.488407	0.0121076	0.205299	0.0324413
GYPB	glycophorin B (MNS blood group)	0.486404	0.00960507	0.687261	0.0416469
TFDP2	transcription factor Dp-2	0.481801	0.00501317	0.403037	0.00105931
HMBS	hydroxymethylbilane synthase	0.479049	0.00501317	0.496324	0.0151694
KANK2	KN motif and ankyrin repeat domains 2	0.472063	0.0251891	0.371358	0.0136725
YPEL4	yippee like 4	0.459934	0.00725601	0.438263	7.71724e-05
XPO7	exportin 7	0.456629	0.00960507	0.433134	0.00714911
SKA1	spindle and kinetochore associated complex subunit 1	0.444261	0.0393849	0.211107	0.049276
RLIG1	RNA 5'-phosphate and 3'-OH ligase 1	0.442335	0.0127236	0.287608	0.00409608
RAB6B	RAB6B, member RAS oncogene family	0.437922	0.0182613	0.213585	0.0222047
ART4	ADP-ribosyltransferase 4 (inactive) (Dombrock blood group)	0.429808	0.00810252	0.129117	0.0110282
AREG	amphiregulin	0.429379	0.0018156	0.257989	0.0188636
ZNF23	zinc finger protein 23	0.420041	0.0315709	0.341387	0.0162447
HJURP	Holliday junction recognition protein	0.414607	0.0107742	0.173343	0.0088854
TBC1D22B	TBC1 domain family member 22B	0.413174	0.0249327	0.331174	0.00253689
RNF187	ring finger protein 187	0.411763	0.027746	0.10291	0.0159442
ZWILCH	zwilch kinetochore protein	0.411251	0.0220523	0.0787981	0.0423505
TUBG1	tubulin gamma 1	0.409435	0.00285538	0.46963	0.000320788
TFR2	transferrin receptor 2	0.402661	0.0256129	0.276784	0.0320839
DIAPH3	diaphanous related formin 3	0.400801	0.00960507	0.106968	0.021344
CENPN	centromere protein N	0.394877	0.0165053	0.14876	0.0498139
MBNL2	muscleblind like splicing regulator 2	0.394436	0.00849895	0.123733	9.16962e-05
MACO1	macoilin 1	0.389031	0.00174226	0.411885	0.000125606
TK1	thymidine kinase 1	0.385193	0.0218321	0.246638	0.035791
TAL1	TAL bHLH transcription factor 1, erythroid differentiation factor	0.384284	0.0199123	0.39623	0.0297471
SLC22A23	solute carrier family 22 member 23	0.379732	0.0080154	0.137602	0.0358625
DENND4A	DENN domain containing 4A	0.37175	0.0263435	0.249369	0.0465932
ICA1	islet cell autoantigen 1	0.368296	0.0257206	0.134189	0.0360228
KIF2C	kinesin family member 2C	0.365652	0.0395012	0.244647	0.0111436
PARPBP	PARP1 binding protein	0.361985	0.0138635	0.136651	0.0444588
FAM83D	family with sequence similarity 83 member D	0.352164	0.0179321	0.158415	0.00548569
KIF23	kinesin family member 23	0.351376	0.00725601	0.105857	0.0313074
PBX1	PBX homeobox 1	0.341814	0.0318901	0.150908	0.0416427
BTG3	BTG anti-proliferation factor 3	0.341069	0.0286101	0.271208	0.00834778
PPME1	protein phosphatase methylesterase 1	0.333653	0.00952489	0.154941	0.0369757
CDCA2	cell division cycle associated 2	0.330217	0.0310583	0.138983	0.0299124
DCK	deoxycytidine kinase	0.328838	0.0164239	0.266996	0.0311236
RIPOR3	RIPOR family member 3	0.320027	0.0155889	0.174959	0.014749
DNAJB4	DnaJ heat shock protein family (Hsp40) member B4	0.319419	0.0499452	0.302772	0.00881034
SLC16A1	solute carrier family 16 member 1	0.316597	0.0200603	0.349119	0.00344
EREG	epiregulin	0.304654	0.0474127	0.0906092	0.0415732
CPOX	coproporphyrinogen oxidase	0.291195	0.0308457	0.117076	0.0419657
RPL22L1	ribosomal protein L22 like 1	0.289607	0.0210736	0.330856	0.0262034
NSD2	nuclear receptor binding SET domain protein 2	0.287105	0.00897171	0.119245	0.0282259
DEPP1	DEPP autophagy regulator 1	0.287105	0.0220523	0.147959	0.0166434
TIMP3	TIMP metallopeptidase inhibitor 3	0.285993	0.0200726	0.138181	0.0143711
ARRDC2	arrestin domain containing 2	0.28081	0.00975693	0.229562	0.0390086
ZNF451	zinc finger protein 451	0.277216	0.0371286	0.136795	0.0270017
TSPAN7	tetraspanin 7	0.27563	0.0197909	0.222232	0.0318466
H2AC25	H2A clustered histone 25	0.270036	0.0410686	0.219889	0.0088854
CHEK1	checkpoint kinase 1	0.266438	0.0491892	0.144837	0.0415732
REXO5	RNA exonuclease 5	0.254192	0.0110955	0.0771142	0.0299124
UBAC1	UBA domain containing 1	0.248062	0.0221221	0.271556	0.0152264
NUCB2	nucleobindin 2	0.247864	0.0473492	0.402191	0.0282259
OIP5	Opa interacting protein 5	0.245702	0.0489259	0.20183	0.0339406
PPOX	protoporphyrinogen oxidase	0.24328	0.0263435	0.102925	0.0167755
CKS1B	CDC28 protein kinase regulatory subunit 1B	0.240798	0.0270622	0.215058	0.0102283
PIGQ	phosphatidylinositol glycan anchor biosynthesis class Q	0.216261	0.0345734	0.256428	0.00817061
CDC25C	cell division cycle 25C	0.210406	0.0402576	0.108951	0.0412352
TRMT5	tRNA methyltransferase 5	0.193501	0.0351745	0.0804427	0.0444901
EIF5	eukaryotic translation initiation factor 5	0.181449	0.0368243	0.261518	0.0477641
CDYL	chromodomain Y like	0.168126	0.0150267	0.25942	0.000469624
FAM234B	family with sequence similarity 234 member B	0.157342	0.0496268	0.107165	0.0188636
MAP7D2	MAP7 domain containing 2	0.113144	0.0459479	0.0659041	0.0230859
UBAC2	UBA domain containing 2	-0.109899	0.0300825	-0.15529	0.0285768
FAM120B	family with sequence similarity 120 member B	-0.110946	0.0472515	-0.159531	0.0394239
TYROBP	transmembrane immune signaling adaptor TYROBP	-0.113702	0.0228338	-0.140256	0.0430897
CELF2	CUGBP Elav-like family member 2	-0.128645	0.032277	-0.272616	0.0314057
ARFGAP2	ADP ribosylation factor GTPase activating protein 2	-0.135216	0.0410686	-0.116118	0.0212356
RAC1	Rac family small GTPase 1	-0.142571	0.0209103	-0.119887	0.0352561
C2orf68	chromosome 2 open reading frame 68	-0.142783	0.0213597	-0.255848	0.044127
PRR14L	proline rich 14 like	-0.145774	0.0422152	-0.15213	0.049276
TNRC6B	trinucleotide repeat containing adaptor 6B	-0.157499	0.0439711	-0.266534	0.0336579
NFYC	nuclear transcription factor Y subunit gamma	-0.16507	0.0398884	-0.180078	0.0162447
PANK2	pantothenate kinase 2	-0.168386	0.0237682	-0.216475	0.0139147
ASXL2	ASXL transcriptional regulator 2	-0.173277	0.024975	-0.219005	0.0230859
DOCK2	dedicator of cytokinesis 2	-0.177203	0.027696	-0.171433	0.049276
TTC9C	tetratricopeptide repeat domain 9C	-0.17962	0.0385797	-0.232814	0.0491029
TRAPPC12	trafficking protein particle complex subunit 12	-0.191581	0.0121076	-0.222817	0.0230859
KANSL1	KAT8 regulatory NSL complex subunit 1	-0.195935	0.0367727	-0.174826	0.0473559
IQSEC1	IQ motif and Sec7 domain ArfGEF 1	-0.202362	0.0448727	-0.201692	0.0384697
MAN2B2	mannosidase alpha class 2B member 2	-0.202768	0.0338828	-0.228392	0.0140369
ITM2B	integral membrane protein 2B	-0.205598	0.00315114	-0.126575	0.0465932
GIT2	GIT ArfGAP 2	-0.207152	0.00930102	-0.193427	0.0363122
AKAP13	A-kinase anchoring protein 13	-0.208254	0.0252024	-0.260949	0.0360228
BICRAL	BICRA like chromatin remodeling complex associated protein	-0.208325	0.0152731	-0.193676	0.0187013
RERE	arginine-glutamic acid dipeptide repeats	-0.214625	0.0306567	-0.343082	0.0202361
NCOA1	nuclear receptor coactivator 1	-0.216795	0.00926873	-0.313733	0.0113402
KCNE3	potassium voltage-gated channel subfamily E regulatory subunit 3	-0.217055	0.0191349	-0.245718	0.0464758
VAV1	vav guanine nucleotide exchange factor 1	-0.219372	0.0285851	-0.17614	0.0498139
LITAF	lipopolysaccharide induced TNF factor	-0.221752	0.0127236	-0.16187	0.0434517
FGD3	FYVE, RhoGEF and PH domain containing 3	-0.22367	0.0358936	-0.232813	0.0311236
TNFRSF14	TNF receptor superfamily member 14	-0.224837	0.0343336	-0.277789	0.00806126
INTS3	integrator complex subunit 3	-0.225004	0.042733	-0.2657	0.0011582
TAPBP	TAP binding protein	-0.227402	0.0121076	-0.263309	0.00829716
CCNY	cyclin Y	-0.227912	0.017054	-0.222465	0.0249368
GAB3	GRB2 associated binding protein 3	-0.231093	0.00450895	-0.3377	0.000921676
TMEM127	transmembrane protein 127	-0.232599	0.00711253	-0.204763	0.0306406
NAGK	N-acetylglucosamine kinase	-0.234092	0.0255815	-0.279589	0.0240996
SP1	Sp1 transcription factor	-0.234688	0.00165234	-0.241991	0.0282259
LIMD2	LIM domain containing 2	-0.236636	0.0393849	-0.238523	0.0441654
DOCK8	dedicator of cytokinesis 8	-0.239357	0.0035162	-0.221191	0.0152264
ARHGAP25	Rho GTPase activating protein 25	-0.251813	0.0157005	-0.243595	0.0447931
MPPE1	metallophosphoesterase 1	-0.256713	0.0433934	-0.196098	0.0309335
IMPDH1	inosine monophosphate dehydrogenase 1	-0.25794	0.0346414	-0.18526	0.0262034
CANT1	calcium activated nucleotidase 1	-0.260649	0.00220764	-0.188961	0.0436755
FYB1	FYN binding protein 1	-0.261122	0.00430681	-0.303481	0.0363122
ZNF710	zinc finger protein 710	-0.261185	0.019137	-0.189315	0.0216096
RNF130	ring finger protein 130	-0.26309	0.0105439	-0.222941	0.0412352
TNFSF10	TNF superfamily member 10	-0.265092	0.00779154	-0.258617	0.0363122
CSK	C-terminal Src kinase	-0.265371	0.0085051	-0.246018	0.0169163
ABR	ABR activator of RhoGEF and GTPase	-0.266225	0.0129633	-0.208129	0.00829716
ICAM3	intercellular adhesion molecule 3	-0.273095	0.0133957	-0.215236	0.0438483
CASP4	caspase 4	-0.275085	0.0223764	-0.397364	0.0330165
PLXNC1	plexin C1	-0.275871	0.00929247	-0.355244	0.0419224
PAK1	p21 (RAC1) activated kinase 1	-0.281101	0.0464899	-0.285603	0.0216096
PTPRJ	protein tyrosine phosphatase receptor type J	-0.28377	0.00461305	-0.280182	0.0102697
TEP1	telomerase associated protein 1	-0.288729	0.020616	-0.384168	0.00300499
AOAH	acyloxyacyl hydrolase	-0.289131	0.0347893	-0.371137	0.00764784
GIMAP8	GTPase, IMAP family member 8	-0.292076	0.0416729	-0.445899	0.00964226
STAT5A	signal transducer and activator of transcription 5A	-0.294193	0.0207215	-0.258044	0.0166638
ATP2B4	ATPase plasma membrane Ca2+ transporting 4	-0.299885	0.0110955	-0.302083	0.0311236
PIK3CD	phosphatidylinositol-4,5-bisphosphate 3-kinase catalytic subunit delta	-0.301375	0.0120293	-0.224517	0.0152264
FRAT1	FRAT regulator of WNT signaling pathway 1	-0.302465	0.00501023	-0.246956	0.0458997
NLRC5	NLR family CARD domain containing 5	-0.305322	0.0175563	-0.231556	0.0480036
SP110	SP110 nuclear body protein	-0.308205	0.00292062	-0.305551	0.0151694
ARHGAP26	Rho GTPase activating protein 26	-0.309211	0.00349889	-0.277265	0.0436755
LST1	leukocyte specific transcript 1	-0.312936	0.0222682	-0.282878	0.00861833
CPPED1	calcineurin like phosphoesterase domain containing 1	-0.315743	0.020616	-0.424824	0.00828752
TRIM8	tripartite motif containing 8	-0.316788	0.0117035	-0.323357	0.0312012
PSMB10	proteasome 20S subunit beta 10	-0.317176	0.0219711	-0.267094	0.0386385
CAMK2G	calcium/calmodulin dependent protein kinase II gamma	-0.319731	0.0245367	-0.134525	0.0253565
TNFRSF1A	TNF receptor superfamily member 1A	-0.32372	0.00147063	-0.263758	0.0316761
CASP1	caspase 1	-0.323924	0.0218321	-0.37061	0.00593387
PARVG	parvin gamma	-0.329515	0.000910157	-0.218328	0.0126077
LTBR	lymphotoxin beta receptor	-0.337851	0.000931283	-0.258609	0.0416135
NFAM1	NFAT activating protein with ITAM motif 1	-0.339262	0.0123537	-0.273794	0.0260445
SIGLEC7	sialic acid binding Ig like lectin 7	-0.343599	0.0403376	-0.356172	0.0270017
JAML	junction adhesion molecule like	-0.347841	0.0224506	-0.395358	0.000113845
CYTH4	cytohesin 4	-0.352866	0.00174226	-0.316589	0.033769
DHRS12	dehydrogenase/reductase 12	-0.355432	0.0447894	-0.338839	0.0311236
DAPP1	dual adaptor of phosphotyrosine and 3-phosphoinositides 1	-0.367433	0.0314383	-0.323954	0.0261777
FRAT2	FRAT regulator of WNT signaling pathway 2	-0.380385	0.00120773	-0.244189	0.02529
SHISA5	shisa family member 5	-0.380548	0.00104691	-0.269231	0.0312012
ITGAX	integrin subunit alpha X	-0.388557	0.00247159	-0.268512	0.0467789
GPR155	G protein-coupled receptor 155	-0.397123	0.00568554	-0.366783	0.0387948
NIBAN1	niban apoptosis regulator 1	-0.418771	0.00147063	-0.238592	0.0363144
LILRA1	leukocyte immunoglobulin like receptor A1	-0.434333	0.0313082	-0.415117	0.00599151
PILRA	paired immunoglobin like type 2 receptor alpha	-0.463284	0.0140442	-0.496317	0.0210206
TGFBI	transforming growth factor beta induced	-0.482452	0.0179396	-0.600808	0.0151694
CEP19	centrosomal protein 19	-0.485173	0.00648416	-0.36612	0.0319091
RCBTB2	RCC1 and BTB domain containing protein 2	-0.498892	0.00080719	-0.408701	0.02529
PLXDC2	plexin domain containing 2	-0.56994	0.00952489	-0.318421	0.0228457
CLEC4A	C-type lectin domain family 4 member A	-0.579687	0.00436519	-0.342887	0.0323282
CX3CR1	C-X3-C motif chemokine receptor 1	-0.585148	0.0142584	-0.834386	0.000125606
SECTM1	secreted and transmembrane 1	-0.624856	0.000910157	-0.381014	0.0359972
