# Supplementary material for: Whole blood transcriptomics reveals sepsis mortality-associated changes in neutrophil degranulation
Source: Am J Respir Cell Mol Biol. 2026 Feb 21;74(7):949–60. doi: 10.1093/ajrcmb/aanag021 (PMC13316924; doi:10.1093/ajrcmb/aanag021)
Supplement: aanag021_Supplementary_Data [file aanag021_supplementary_data.zip › TableE4_Functional_Enrichment_Analysis_Transcohort_Gene_Set.xlsx]

## Sheet: Sheet1
Table E4. Pathways enriched within the 199 trans-cohort gene set associated with sepsis mortality.
Pathway	Gene count	Percentage of gene count	BH-adjusted p-value	Genes
REACTOME_RHO_GTPASE_CYCLE	17	8.5	0.0181634	ABR, AKAP13, ARFGAP2, ARHGAP25, ARHGAP26, ARHGEF12, CSK, DIAPH3, DOCK2, DOCK8, FGD3, GIT2, MACO1, PAK1, RAC1, TFRC, VAV1
REACTOME_RAC1_GTPASE_CYCLE	11	5.5	0.0181634	ABR, ARHGAP25, ARHGAP26, DIAPH3, DOCK2, DOCK8, GIT2, PAK1, RAC1, TFRC, VAV1
REACTOME_RAC2_GTPASE_CYCLE	8	4	0.0181634	ABR, ARHGAP26, DIAPH3, DOCK2, GIT2, PAK1, TFRC, VAV1
REACTOME_CDC42_GTPASE_CYCLE	10	5	0.0181634	ABR, ARFGAP2, ARHGAP26, ARHGEF12, DIAPH3, DOCK8, FGD3, GIT2, PAK1, TFRC
REACTOME_NEUTROPHIL_DEGRANULATION	16	8	0.0346297	CANT1, CEACAM6, CPPED1, CTSG, DEFA4, DOCK2, ELANE, IMPDH1, ITGAX, MPO, MS4A3, NFAM1, PRTN3, PTPRJ, RAC1, TYROBP
REACTOME_RHOC_GTPASE_CYCLE	7	3.5	0.0346297	ABR, AKAP13, ARHGAP26, ARHGEF12, DIAPH3, MACO1, TFRC
REACTOME_RHOA_GTPASE_CYCLE	9	4.5	0.0346578	ABR, AKAP13, ARHGAP26, ARHGEF12, DIAPH3, DOCK2, MACO1, TFRC, VAV1
