# Supplementary material for: Whole blood transcriptomics reveals sepsis mortality-associated changes in neutrophil degranulation
Source: Am J Respir Cell Mol Biol. 2026 Feb 21;74(7):949–60. doi: 10.1093/ajrcmb/aanag021 (PMC13316924; doi:10.1093/ajrcmb/aanag021)
Supplement: aanag021_Supplementary_Data [file aanag021_supplementary_data.zip › TableE5_GSEA_Sepsis_Mortality.xlsx]

## Sheet: Sheet1
Table E5. GESA results corresponding to sepsis mortality.
Pathway	MESSI			MARS
	NES	BH-adjusted p-value	Genes in Leading Edge	NES	BH-adjusted p-value
REACTOME_CELL_CYCLE_CHECKPOINTS	2.88464	0.00136755	BRIP1,CENPI,BUB1,H4C3,NSD2,CDC20,H2AX,CHEK2,BIRC5,CDC7,EXO1,CCNA2,KNL1,CDK1,CCNB1,BABAM1,CENPN,KIF18A,PSME4,MCM4,ORC6,MCM10,GTSE1,CENPQ,ZWILCH,SGO2,H2BC14,UBB,SPC24,CENPE,CCNE2,H4C13,PSMD14,SKA1,KIF2C,CDC25C,MCM8,KNTC1,SGO1,NDC80,RPA1,NUF2,CHEK1,CENPK,BARD1,MCM6,CDCA8,RFC3,DBF4,HERC2,SKA2,ORC1,MAD2L1,H2BC10,CCNB2,H2BC13,WEE1,SPC25,ZWINT,H4C6,CENPH,CENPA,DYNLL1,YWHAH,AURKB,CDC16,MCM2,CKAP5,CDC27,U…	1.74585	0.00276782
KEGG_RIBOSOME	2.87805	0.00136755	RPL26,RPL11,RPL41,RPL24,RPL27A,RPS3A,RPL22L1,RPL22,RPS11,RSL24D1,RPL35,RPS17,RPL27,RPL30,RPL31,RPL3,RPL9,MRPL13,RPS20,RPS9,RPS18,RPL10A,RPL34,RPS27A,RPS6,RPL5,RPL36,RPS27,RPS7,RPL19,RPS8,RPL29,RPS3,RPL4,RPL8,RPS2,RPL36AL,RPS21,RPL23A,RPL15,RPL18A,RPLP0,RPL35A,RPS28,RPL39,RPL3L,RPS15,RPL38,RPLP1,RPS5,RPS24,UBA52,FAU	2.01045	0.00276782
REACTOME_EUKARYOTIC_TRANSLATION_ELONGATION	2.86267	0.00136755	RPL26,RPL11,RPL41,RPL24,RPL27A,RPS3A,RPL22L1,RPL22,RPS11,RPL35,RPS17,EEF1B2,RPL27,RPL30,RPL31,RPL3,RPL9,RPS20,RPS9,RPS18,RPL10A,RPL34,RPS27A,RPS6,RPL5,RPS14,RPL36,RPS27,RPS7,RPL39L,RPL19,RPS8,RPL29,RPS3,RPL4,RPL8,RPS2,EEF1G,RPL36AL,RPS21,EEF1A1,RPL23A,RPL15,RPL18A,RPLP0,RPL35A,RPS28,RPL39,RPL3L,RPS15,RPL38,RPLP1,RPS5,RPS24,UBA52,FAU	1.74026	0.0198795
KEGG_LEISHMANIA_INFECTION	-2.82379	0.00136755	FCGR2A,IL1B,FCGR1A,MYD88,PTPN6,NCF1,TLR2,ITGB2,FCGR3B,IFNGR2,NCF2,TRAF6,MAPK14,PRKCB,MAPK13,NFKB1,TNF,CR1,FOS,MAPK1,HLA-DMB,NCF4,MARCKSL1,HLA-DOB,HLA-DRB3,NFKBIB,TLR4,TGFB1,HLA-DPA1,IRAK4,PTGS2,RELA,HLA-DQB1,HLA-DQA1,HLA-DMA,JAK1,FCGR3A,IL4,CYBA,ITGAM,STAT1,MAPK3,HLA-DRA,NFKBIA,TAB1,HLA-DRB4,HLA-DOA,HLA-DPB1	-2.75799	0.00276782
REACTOME_RESPONSE_OF_EIF2AK4_GCN2_TO_AMINO_ACID_DEFICIENCY	2.80873	0.00136755	RPL26,ATF4,RPL11,RPL41,RPL24,RPL27A,RPS3A,RPL22L1,RPL22,RPS11,RPL35,RPS17,RPL27,RPL30,RPL31,RPL3,RPL9,TRIB3,RPS20,ASNS,RPS9,RPS18,RPL10A,RPL34,RPS27A,RPS6,RPL5,RPS14,RPL36,RPS27,RPS7,EIF2S2,RPL39L,RPL19,RPS8,RPL29,RPS3,RPL4,RPL8,RPS2,RPL36AL,RPS21,RPL23A,RPL15,RPL18A,RPLP0,RPL35A,RPS28,RPL39,RPL3L,ATF3,EIF2S1,RPS15,RPL38,RPLP1,RPS5,RPS24,UBA52,FAU	1.76947	0.00721384
REACTOME_HOMOLOGY_DIRECTED_REPAIR	2.76477	0.00136755	BRIP1,H4C3,NSD2,H2AX,RAD51AP1,EXO1,POLQ,CCNA2,RAD51,BABAM1,XRCC2,H2BC14,UBB,H4C13,FEN1,BRCA2,TIPIN,RPA1,CHEK1,BARD1,RFC3,HERC2,H2BC10,H2BC13,H4C6,RAD51C,PCNA,MDC1,BLM,RNF8,PALB2,RFC4,TIMELESS,DNA2,RAD17,SUMO1,CLSPN,POLE3,RPS27A,RPA3,RHNO1,RBBP8,H3-4,POLE2,H2BC15,H4C1,WRN,CDK2,GEN1,POLE,ABRAXAS1,LIG3,RFC5	1.57011	0.0297505
REACTOME_ACTIVATION_OF_THE_PRE_REPLICATIVE_COMPLEX	2.74247	0.00136755	CDC7,MCM4,ORC6,MCM10,POLA2,POLA1,MCM8,RPA1,MCM6,PRIM1,DBF4,ORC1,CDT1,MCM2,ORC3,CDC45,POLE3,RPA3,PRIM2,POLE2,CDK2,POLE,MCM7,CDC6,ORC5,GMNN,MCM3	1.98259	0.0122718
REACTOME_G2_M_CHECKPOINTS	2.71839	0.00136755	BRIP1,H4C3,NSD2,H2AX,CHEK2,CDC7,EXO1,CDK1,CCNB1,BABAM1,PSME4,MCM4,ORC6,MCM10,GTSE1,H2BC14,UBB,H4C13,PSMD14,CDC25C,MCM8,RPA1,CHEK1,BARD1,MCM6,RFC3,DBF4,HERC2,ORC1,H2BC10,CCNB2,H2BC13,WEE1,H4C6,YWHAH,MCM2,MDC1,ORC3,BLM,RNF8,RFC4,DNA2,RAD17,SUMO1,CLSPN,CDC45,PSMA6,RPS27A,RPA3,RHNO1,RBBP8,H3-4,PSMA2,SEM1,H2BC15,PKMYT1,H4C1,WRN,CDK2,ABRAXAS1,CDC25A,PSMB7,MCM7,RFC5,PSMA7,PSMF1,PSMB11,H4C5,CDC6,ORC5,PSM…	1.48682	0.043424
REACTOME_SELENOAMINO_ACID_METABOLISM	2.71391	0.00136755	RPL26,RPL11,RPL41,RPL24,RPL27A,RPS3A,RPL22L1,RPL22,RPS11,RPL35,RPS17,RPL27,RPL30,RPL31,RPL3,RPL9,RPS20,RPS9,RPS18,RPL10A,RPL34,RPS27A,RPS6,NNMT,RPL5,RPS14,RPL36,RPS27,RARS1,RPS7,RPL39L,RPL19,RPS8,RPL29,RPS3,RPL4,RPL8,AHCY,RPS2,KARS1,RPL36AL,RPS21,RPL23A,RPL15,RPL18A,RPLP0,EPRS1,IARS1,RPL35A,RPS28,RPL39,RPL3L,RPS15,RPL38,RPLP1,RPS5,RPS24,UBA52,FAU,AIMP1,LARS1,SEPSECS,RPS23,RPLP2,DARS1	1.57228	0.0357977
REACTOME_DNA_REPLICATION	2.67113	0.00136755	E2F2,RBX1,CDC7,CCNA2,PSME4,MCM4,ORC6,MCM10,POLA2,POLA1,UBB,CCNE2,FEN1,PSMD14,MCM8,GINS4,RPA1,MCM6,RFC3,PRIM1,DBF4,GINS1,ORC1,GINS3,CDT1,GINS2,CDC16,MCM2,CDC27,PCNA,UBE2S,ORC3,RFC4,DNA2,CDC45,POLE3,PSMA6,RPS27A,RPA3,PRIM2,POLE2,PSMA2,SEM1,FZR1,CDK2,UBE2C,ANAPC10,POLE,PSMB7,E2F1,MCM7,RFC5,PSMA7,PSMF1,PSMB11,CDC6,ORC5,PSMD2,ANAPC16,CCNE1,PSMC3,PSMD8,GMNN,PSMC2,PSMC6,RFC1,MCM3	1.90719	0.00276782
REACTOME_MITOTIC_G1_PHASE_AND_G1_S_TRANSITION	2.6695	0.00136755	TFDP2,TOP2A,E2F2,MYBL2,TFDP1,CDC7,CCNA2,RRM2,CDK1,CCNB1,MCM4,TYMS,ORC6,MCM10,TK1,RBL1,POLA2,POLA1,UBB,CKS1B,FBXO5,CCNE2,LIN9,PSMD14,MCM8,RPA1,MCM6,PRIM1,DBF4,LIN54,ORC1,WEE1,CDT1,CDKN2C,MCM2,MNAT1,PCNA,ORC3,CDKN2A,CDC45,POLE3,E2F4,PSMA6,RPS27A,RPA3,PRIM2,POLE2,PSMA2,SEM1,LIN52,CDK4,CABLES1,CDK2,POLE,CDC25A,PPP2R3B,PSMB7,E2F1,E2F6,MCM7,PPP2R1B,PSMA7,PSMF1,CDC6,ORC5,PSMD2,CCNE1,PSMC3,PSMD8,AKT2,GMN…	1.97365	0.00276782
REACTOME_MITOTIC_PROMETAPHASE	2.65453	0.00136755	TUBG1,CENPI,BUB1,CDCA5,CDC20,NCAPG,PLK4,BIRC5,SMC2,KNL1,CDK1,CCNB1,CENPJ,PCNT,CENPN,KIF18A,CETN2,CENPQ,NCAPH,ZWILCH,SGO2,SPC24,CENPE,TUBB4B,SKA1,KIF2C,KNTC1,SGO1,NDC80,NUF2,HAUS6,NEK2,CENPK,CDCA8,TUBGCP5,PCM1,TUBG2,SMC4,SKA2,HAUS1,MAD2L1,CCNB2,CEP70,SPC25,ZWINT,MZT1,CENPH,CENPA,DYNLL1,AURKB,CKAP5,CEP57,INCENP,HAUS2,CEP76,PLK1,ERCC6L,PDS5A,CENPF,CENPL,XPO1,TUBB2A,CENPO,TUBB,NUP37,TUBA3D,NEDD1,CENP…	1.81986	0.00276782
REACTOME_DEPOSITION_OF_NEW_CENPA_CONTAINING_NUCLEOSOMES_AT_THE_CENTROMERE	2.64896	0.00136755	CENPI,H2AC14,H4C3,H2AX,HJURP,KNL1,CENPN,CENPW,CENPQ,H2BC14,H2AC20,H4C13,OIP5,CENPK,MIS18A,H2AC8,H2BC10,H2BC13,H4C6,CENPH,CENPA,H2AC4,CENPL,CENPO,H2BC15,H2AZ2,CENPP,H2AZ1,H4C1,CENPU,H4C5,CENPC,CENPM,MIS18BP1,H2BC3,H4C2	1.92202	0.00583331
REACTOME_ACTIVATION_OF_ATR_IN_RESPONSE_TO_REPLICATION_STRESS	2.64677	0.00136755	CDC7,MCM4,ORC6,MCM10,CDC25C,MCM8,RPA1,CHEK1,MCM6,RFC3,DBF4,ORC1,MCM2,ORC3,RFC4,RAD17,CLSPN,CDC45,RPA3,CDK2,CDC25A,MCM7,RFC5,CDC6,ORC5	2.0611	0.00583331
REACTOME_INTERFERON_GAMMA_SIGNALING	-2.64308	0.00136755	FCGR1A,GBP2,PTPN6,TRIM8,HLA-A,PTAFR,PIAS1,IRF2,CAMK2G,IFNGR2,TRIM21,HLA-E,PRKCD,TRIM62,IRF1,HLA-DQB2,HLA-G,HLA-B,HLA-H,HLA-F,ICAM1,PTPN1,IRF9,IFI30,GBP6,TRIM26,GBP1,HLA-DRB3,CIITA,TRIM22,SP100,HLA-C,TRIM14,HLA-DPA1,TRIM31,GBP5,TRIM5,HLA-DQB1,CD44,HLA-DQA1,PML,TRIM3,JAK1,B2M,STAT1,SOCS3,IRF5,HLA-DRA,HLA-DRB4,IRF7,TRIM38,HLA-DPB1,IRF8	-2.54011	0.00276782
REACTOME_S_PHASE	2.63804	0.00136755	TFDP2,CDCA5,RBX1,TFDP1,CCNA2,PSME4,MCM4,ORC6,ESCO2,POLA2,POLA1,UBB,CKS1B,CCNE2,LIN9,FEN1,PSMD14,MCM8,GINS4,RPA1,MCM6,RFC3,PRIM1,GINS1,LIN54,ORC1,WEE1,GINS3,CDT1,GINS2,CDC16,MCM2,MNAT1,CDC27,PCNA,UBE2S,ORC3,PDS5A,RFC4,DNA2,CDC45,POLE3,E2F4,PSMA6,RPS27A,RPA3,PRIM2,POLE2,PSMA2,SEM1,FZR1,LIN52,CDK4,CABLES1,CDK2,UBE2C,ANAPC10,POLE,CDC25A,PSMB7,E2F1,MCM7,RFC5,PSMA7,PSMF1,PSMB11,CDC6,ORC5,PSMD2,ANAPC16,…	1.75613	0.00276782
REACTOME_MITOTIC_SPINDLE_CHECKPOINT	2.63804	0.00136755	CENPI,BUB1,CDC20,BIRC5,KNL1,CENPN,KIF18A,CENPQ,ZWILCH,SGO2,SPC24,CENPE,SKA1,KIF2C,KNTC1,SGO1,NDC80,NUF2,CENPK,CDCA8,SKA2,MAD2L1,SPC25,ZWINT,CENPH,CENPA,DYNLL1,AURKB,CDC16,CKAP5,CDC27,UBE2S,INCENP,PLK1,ERCC6L,CENPF,CENPL,XPO1,CENPO,NUP37,CENPP,RPS27,CENPU,UBE2C,ANAPC10,MIS12,SPDL1,PPP2R5B,PPP2R1B,CLASP2,CENPC,CENPM,ANAPC16	1.69008	0.0100696
REACTOME_DNA_STRAND_ELONGATION	2.63247	0.00136755	MCM4,POLA2,POLA1,FEN1,MCM8,GINS4,RPA1,MCM6,RFC3,PRIM1,GINS1,GINS3,GINS2,MCM2,PCNA,RFC4,DNA2,CDC45,RPA3,PRIM2,MCM7,RFC5,RFC1,MCM3,RFC2,POLD2	2.25698	0.00276782
REACTOME_RESOLUTION_OF_SISTER_CHROMATID_COHESION	2.61023	0.00136755	CENPI,BUB1,CDCA5,CDC20,BIRC5,KNL1,CDK1,CCNB1,CENPN,KIF18A,CENPQ,ZWILCH,SGO2,SPC24,CENPE,TUBB4B,SKA1,KIF2C,KNTC1,SGO1,NDC80,NUF2,CENPK,CDCA8,SKA2,MAD2L1,CCNB2,SPC25,ZWINT,CENPH,CENPA,DYNLL1,AURKB,CKAP5,INCENP,PLK1,ERCC6L,PDS5A,CENPF,CENPL,XPO1,TUBB2A,CENPO,NUP37,TUBA3D,CENPP,RPS27,CENPU,MIS12,SPDL1,PPP2R5B,PPP2R1B,CLASP2,TUBB8,CENPC,HDAC8,TUBB6,CENPM	1.75773	0.00466667
REACTOME_CHROMOSOME_MAINTENANCE	2.58156	0.00136755	TERF2IP,CENPI,H2AC14,H4C3,H2AX,HJURP,GAR1,CCNA2,KNL1,CENPN,CENPW,CENPQ,POLA2,H2BC14,POLA1,H2AC20,H4C13,FEN1,DSCC1,RPA1,POLR2K,OIP5,CENPK,RFC3,PRIM1,MIS18A,H2AC8,H2BC10,H2BC13,H4C6,CENPH,CENPA,PCNA,H2AC4,BLM,RFC4,DNA2,CENPL,RPA3,H3-4,CENPO,PRIM2,H2BC15,H2AZ2,CENPP,H2AZ1,H4C1,WRN,CDK2,CENPU	1.58494	0.0278474
KEGG_NATURAL_KILLER_CELL_MEDIATED_CYTOTOXICITY	-2.57079	0.00136755	GRB2,TNFSF10,PTPN6,PIK3CD,HLA-A,ITGB2,TNFRSF10B,LCP2,RAC1,TYROBP,VAV1,PLCG2,FCGR3B,IFNGR2,MICA,HLA-E,NCR3,PAK1,RAF1,MICB,PRKCB,ITGAL,PIK3R5,TNF,IFNAR2,MAPK1,HLA-G,HLA-B,IFNAR1,SH3BP2,ICAM1,PPP3CA,CD48,NFAT5,PTK2B,HLA-C,NCR1,SYK,FCER1G,FCGR3A,RAET1G,SHC3,BID,NFATC3,SH2D1B,VAV3,MAPK3,RAC2	-2.80554	0.00276782
KEGG_FC_GAMMA_R_MEDIATED_PHAGOCYTOSIS	-2.56891	0.00136755	FCGR2A,WAS,LYN,FCGR1A,NCF1,PIK3CD,LIMK2,RAC1,DOCK2,VAV1,PLCG2,CRK,PRKCD,PAK1,HCK,RAF1,GAB2,ARPC1B,PRKCB,PIK3R5,MAPK1,FCGR2B,ARPC3,INPP5D,MARCKSL1,CFL1,LIMK1,GSN,SYK,ASAP1,FCGR3A,PLD2,VASP,VAV3,MAPK3,RAC2,ARPC5,PIK3CG,ASAP2,PIK3CB,DNM2,PIP5K1C,PIP5K1A,PTPRC,AKT1,ARPC1A,PRKCA,PIP4K2B	-2.3422	0.00276782
KEGG_DNA_REPLICATION	2.56024	0.00136755	MCM4,POLA2,POLA1,FEN1,RPA1,MCM6,RFC3,PRIM1,MCM2,PCNA,RNASEH2A,RFC4,DNA2,POLE3,RPA3,PRIM2,POLE2,RNASEH2C,POLE,RNASEH2B,MCM7,RFC5,RFC1,MCM3,RFC2,POLD2	1.67458	0.0488038
REACTOME_CYCLIN_A_B1_B2_ASSOCIATED_EVENTS_DURING_G2_M_TRANSITION	2.54112	0.00136755	PPME1,CCNA2,CDK1,FOXM1,CCNB1,CDC25C,CCNB2,WEE1,MNAT1,PLK1,XPO1,PKMYT1,CDK2,CDC25A,PPP2R3B,PPP2R1B	2.34224	0.00276782
KEGG_B_CELL_RECEPTOR_SIGNALING_PATHWAY	-2.53757	0.00136755	GRB2,BCL10,LYN,PTPN6,PIK3CD,RAC1,VAV1,PLCG2,DAPP1,RAF1,PRKCB,PIK3R5,GSK3B,NFKB1,FOS,MAPK1,IKBKB,IFITM1,FCGR2B,PIK3AP1,BTK,PPP3CA,INPP5D,NFKBIB,NFAT5,NFKBIE,SYK,RELA,CD79B,CD22,IKBKG,NFATC3,VAV3,MAPK3,RAC2,CD79A,PIK3CG,NFKBIA,SOS2,PIK3CB,CD72,CARD11	-2.33276	0.00276782
REACTOME_G1_S_SPECIFIC_TRANSCRIPTION	2.53428	0.00136755	TFDP2,TFDP1,RRM2,CDK1,TYMS,TK1,RBL1,POLA1,FBXO5,LIN9,LIN54,ORC1,CDT1,PCNA,CDC45,E2F4,LIN52,CDC25A,E2F1,E2F6,CDC6,CCNE1	2.38123	0.00276782
REACTOME_M_PHASE	2.52344	0.00136755	TUBG1,KIF23,CENPI,BUB1,H2AC14,H4C3,CDCA5,CDC20,H2AX,NCAPG,PLK4,BIRC5,SMC2,KNL1,CDK1,CCNB1,CENPJ,PCNT,CENPN,KIF18A,PSME4,H3C8,CETN2,H3C11,CENPQ,NCAPH,ZWILCH,SGO2,H2BC14,UBB,H3C2,SPC24,CENPE,FBXO5,H2AC20,TUBB4B,LMNA,H4C13,H3C1,PSMD14,SKA1,KIF2C,NCAPG2,KNTC1,SGO1,NDC80,NUF2,HAUS6,NEK2,CENPK,CDCA8,TUBGCP5,PCM1,ENSA,TUBG2,KIF20A,SMC4,SKA2,H2AC8,NUP42,NDC1,PTTG1,HAUS1,MAD2L1,H2BC10,CCNB2,H2BC13,CEP70,S…	1.45507	0.0177061
REACTOME_DISEASES_OF_IMMUNE_SYSTEM	-2.51045	0.00136755	TLR10,TLR6,MYD88,TLR1,TLR5,TLR2,LY96,NFKB1,CD14,IKBKB,BTK,NFKB2,TLR4,TIRAP,IRAK4,UNC93B1,RELA,IKBKG	-2.08367	0.00583331
REACTOME_INTERFERON_ALPHA_BETA_SIGNALING	-2.47519	0.00136755	RNASEL,GBP2,PTPN6,HLA-A,IRF2,HLA-E,MX2,IRF1,KPNB1,PSMB8,IFNAR2,HLA-G,HLA-B,HLA-H,IFNAR1,IFITM1,HLA-F,IP6K2,ADAR,PTPN1,IRF9,STAT2,IFITM3,HLA-C,IFIT2,IFI6,TYK2,JAK1,STAT1,SOCS3,IFITM2,IFIT3,IRF5	-2.72385	0.00276782
REACTOME_IMMUNOREGULATORY_INTERACTIONS_BETWEEN_A_LYMPHOID_AND_A_NON_LYMPHOID_CELL	-2.46442	0.00136755	FCGR1A,TREML2,HLA-A,SIGLEC10,ICAM3,PILRA,ITGB2,CD300A,SIGLEC9,JAML,TYROBP,CD300LB,LILRA1,LILRA2,MICA,HLA-E,LILRB2,CD40,SIGLEC7,NCR3,MICB,SIGLEC5,ITGAL,LILRB1,HLA-G,HLA-B,IFITM1,HLA-F,FCGR2B,ICAM1,TREML4,ICAM5,CD300LF,CD300E,CD300C,CD300LD,HLA-C,SELL,NCR1,SIGLEC11,TREML1,SIGLEC8,FCGR3A,CD22,B2M,SH2D1B,CD33,LILRB4,TREM1,SLAMF7,CD1D,CD160	-2.56315	0.00276782
KEGG_CELL_CYCLE	2.45366	0.00136755	TFDP2,BUB1,E2F2,RBX1,CDC20,CHEK2,TFDP1,CDC7,TTK,CCNA2,CDK1,CCNB1,MCM4,ORC6,RBL1,CCNE2,CDC25C,CHEK1,MCM6,DBF4,PTTG1,ORC1,MAD2L1,CCNB2,WEE1,CDKN2C,YWHAH,CDC16,MCM2,CDC27,PCNA,ORC3,PLK1,CDKN2A,CDC45,E2F4,CDC14B,PKMYT1,FZR1,CDK4,CDK2,ESPL1,ANAPC10,CDC25A,E2F1,MCM7	1.97133	0.00276782
REACTOME_GENERATION_OF_SECOND_MESSENGER_MOLECULES	-2.42561	0.00136755	WAS,FYB1,CD101,LCP2,PLCG2,PAK1,HLA-DQB2,PAK2,HLA-DRB3,CD4,HLA-DPA1,HLA-DQB1,HLA-DQA1,VASP,HLA-DRA,HLA-DRB4,HLA-DPB1	-2.90437	0.00276782
KEGG_CHEMOKINE_SIGNALING_PATHWAY	-2.38105	0.00136755	GRB2,CXCR2,WAS,LYN,CSK,NCF1,PIK3CD,STAT5B,XCR1,CX3CR1,CXCR1,RAC1,DOCK2,VAV1,CRK,GNAI2,PRKCD,PXN,PAK1,HCK,PREX1,RAF1,PRKCB,PIK3R5,PLCB2,GRK3,GSK3B,GRK2,NFKB1,ADCY7,CCR1,MAPK1,IKBKB,CXCL5,CXCL16,GNG5,JAK3,STAT3,STAT2,TIAM1,NFKBIB,CXCL1,PTK2B,RASGRP2,RELA,PF4,ARRB2,RAP1A,ELMO1,CCL28,IKBKG,SHC3,PRKACA,PRKCZ,ARRB1,STAT1,VAV3,MAPK3,GNG11,CCL11,RAC2,BCAR1	-2.2877	0.00276782
KEGG_LYSOSOME	-2.36626	0.00136755	MANBA,PPT1,ABCA2,LAPTM4A,CTSZ,TCIRG1,NEU1,LAMP2,GNS,AP1G1,ATP6V0B,ATP6V0D1,LAPTM5,GAA,PLA2G15,CTSA,PSAP,MAN2B1,ARSB,LAMP1,IGF2R,ARSG,ACP2,SLC11A1,NPC1,CTSO,CTSK,GALNS,GGA3,CTSC,GLA,CLN3,GGA1,CD68,ARSA,CTSS,AP3B1,NAGPA,NAGLU,TPP1,ATP6V0D2,SORT1,ENTPD4,GNPTG,AP1M1,CLTB,ASAH1,AP3D1,GALC,MFSD8,PSAPL1,CLN5,SMPD1,GNPTAB,ATP6V0A1,ATP6V1H,GM2A,NAGA,SGSH	-1.89035	0.00276782
REACTOME_ZBP1_DAI_MEDIATED_INDUCTION_OF_TYPE_I_IFNS	-2.36523	0.00136755	MYD88,RIPK3,NFKB1,IKBKB,RIPK1,NFKB2,NFKBIB,RELA,ZBP1,IKBKG	-2.30896	0.00276782
KEGG_TOLL_LIKE_RECEPTOR_SIGNALING_PATHWAY	-2.36469	0.00136755	TLR6,IL1B,TLR9,MYD88,TLR1,TLR5,PIK3CD,TLR2,TLR8,RAC1,TRAF6,CD40,LY96,MAPK14,TLR7,PIK3R5,MAPK13,NFKB1,TNF,CD14,FOS,IFNAR2,MAPK1,IFNAR1,IKBKB,RIPK1,CASP8,CTSK,TLR4,TIRAP,IRAK4,RELA,IKBKG,STAT1,MAPK3,CD86,IRF5,MAP2K6,TRAF3,PIK3CG,NFKBIA,TAB1,IRF7	-2.14953	0.00276782
REACTOME_POLO_LIKE_KINASE_MEDIATED_EVENTS	2.35763	0.00136755	MYBL2,FOXM1,CCNB1,LIN9,CDC25C,LIN54,CCNB2,WEE1,PLK1,CENPF,PKMYT1,LIN52,CDC25A	2.33524	0.00276782
KEGG_NOD_LIKE_RECEPTOR_SIGNALING_PATHWAY	-2.34462	0.00136755	CASP5,IL1B,MEFV,PYCARD,CASP1,PSTPIP1,CARD8,TRAF6,MAPK14,MAPK13,NFKB1,TNF,NAIP,MAPK1,IKBKB,NLRP3,NFKBIB,CXCL1,CASP8,NOD2,NLRP1,XIAP,RELA,CARD6,IKBKG,MAPK3,CCL11,NFKBIA,NOD1,TAB1	-2.04749	0.00276782
REACTOME_ANTIGEN_ACTIVATES_B_CELL_RECEPTOR_BCR_LEADING_TO_GENERATION_OF_SECOND_MESSENGERS	-2.31857	0.00136755	GRB2,LYN,PTPN6,PIK3CD,VAV1,PLCG2,DAPP1,SH3KBP1,ORAI2,PIK3AP1,BTK,ITPR1,SYK,CD79B,CD22,CD79A,ITPR3,AHCYL1	-2.28539	0.00276782
REACTOME_MITOTIC_G2_G2_M_PHASES	2.29469	0.00136755	TUBG1,MYBL2,RBX1,PPME1,TPX2,PLK4,CCNA2,CDK1,FOXM1,CCNB1,CENPJ,PCNT,PSME4,CETN2,GTSE1,UBB,TUBB4B,LIN9,PSMD14,BORA,CDC25C,HAUS6,NEK2,TUBGCP5,PCM1,TUBG2,AURKA,LIN54,HAUS1,CCNB2,CEP70,WEE1,MZT1,DYNLL1,BTRC,CKAP5,CEP57,MNAT1,OPTN,HAUS2,CEP76,PLK1,CENPF,XPO1,HMMR,PSMA6,RPS27A,TUBB2A,TUBB,PSMA2,SEM1,TUBA3D,NEDD1,PKMYT1,LIN52,HSP90AA1,CDK2,CEP78,CDC25A,PPP2R3B,PSMB7,E2F1,HSP90AB1,PPP2R1B,CEP290,PSMA7,PSM…	1.55535	0.0153782
REACTOME_TOLL_LIKE_RECEPTOR_CASCADES	-2.29071	0.00136755	TLR10,TLR6,TLR9,MYD88,TLR1,TLR5,TLR2,ITGB2,TLR8,PLCG2,VRK3,TRAF6,LY96,MAPK14,TLR7,RIPK3,NFKB1,MAP3K1,CD14,CNPY3,FOS,UBE2D1,MAPK1,CD180,IKBKB,DUSP3,RIPK1,BTK,NFKB2,LY86,NFKBIB,CASP8,CTSK,TLR4,RPS6KA1,PELI1,NOD2,TIRAP,IRAK4,UNC93B1,MAPKAPK3,PIK3R4,PELI2,RELA,UBE2D2,MEF2A,FBXW11,MEF2C,IKBKG,MAPK7,ITGAM,TNIP2,S100B,MAPK3,AGER,CTSS,MAP2K6,TRAF3,NFKBIA,NOD1,TAB1	-2.08304	0.00276782
REACTOME_INTERFERON_SIGNALING	-2.28779	0.00136755	RNASEL,FCGR1A,GBP2,PTPN6,TRIM8,HLA-A,PTAFR,PIAS1,UBA7,IRF2,CAMK2G,IFNGR2,TRIM21,EIF4E2,HLA-E,PRKCD,TRIM62,MX2,IRF1,HLA-DQB2,KPNB1,PSMB8,NUP214,EIF4E3,IFNAR2,HLA-G,HLA-B,HLA-H,IFNAR1,IFITM1,HLA-F,ICAM1,IP6K2,ADAR,PTPN1,IRF9,IFI30,GBP6,STAT2,TRIM26,GBP1,POM121,HLA-DRB3,CIITA,TRIM22,IFITM3,SP100,HLA-C,IFIT2,IFI6,TRIM14,HLA-DPA1,TRIM31,GBP5,TRIM5,HLA-DQB1,CD44,HLA-DQA1,PML,TRIM3,TYK2,JAK1,UBE2L6,B2M,…	-2.66581	0.00276782
KEGG_FC_EPSILON_RI_SIGNALING_PATHWAY	-2.27967	0.00136755	GRB2,LYN,PIK3CD,LCP2,RAC1,VAV1,PLCG2,PRKCD,MAPK14,RAF1,GAB2,PRKCB,PIK3R5,MAPK13,TNF,MAPK1,BTK,INPP5D,PDPK1,SYK,FCER1G,IL4,VAV3,MAPK3,RAC2,MAP2K6,PLA2G10,PIK3CG,PLA2G2A,PLA2G12B,SOS2,PIK3CB,MAPK10,HRAS,AKT1,PRKCA	-2.01378	0.00466667
REACTOME_G0_AND_EARLY_G1	2.27688	0.00136755	TFDP2,TOP2A,MYBL2,TFDP1,CCNA2,CDK1,RBL1,CCNE2,LIN9,LIN54,PCNA,E2F4,LIN52,CDK2,CDC25A,E2F1,CDC6,CCNE1	2.15395	0.00276782
REACTOME_RIP_MEDIATED_NFKB_ACTIVATION_VIA_ZBP1	-2.27093	0.00136755	MYD88,RIPK3,NFKB1,IKBKB,RIPK1,NFKB2,NFKBIB,RELA,ZBP1,IKBKG	-2.29197	0.00466667
REACTOME_FCGAMMA_RECEPTOR_FCGR_DEPENDENT_PHAGOCYTOSIS	-2.25335	0.00136755	GRB2,FCGR2A,WIPF1,WAS,LYN,FCGR1A,RAC1,VAV1,PLCG2,CRK,PRKCD,PAK1,HCK,ARPC1B,ABI1,NCKAP1L,MAPK1,WIPF2,MYO9B,ARPC3,BTK,ITPR1,CFL1,LIMK1,PLD4,SYK,ELMO1,MYO5A,ACTB,FCGR3A,PLD2,PLD3,VAV3,MAPK3,MYH9	-2.36301	0.00276782
REACTOME_SIGNALING_BY_ERYTHROPOIETIN	-2.24385	0.00136755	GRB2,LYN,PIK3CD,STAT5B,STAT5A,VAV1,PLCG2,PIK3R5	-2.26218	0.00276782
REACTOME_INTERLEUKIN_2_FAMILY_SIGNALING	-2.2152	0.00136755	GRB2,CSF2RB,PTPN6,PIK3CD,STAT5B,STAT5A,GAB2,LGALS9,IL2RG,CSF2RA,INPP5D,JAK3,STAT3,PTK2B,IL21R,SYK,JAK1,HAVCR2,STAT1,IL15,SOS2,IL5RA,PIK3CB,IL2RA,INPPL1,IL9R	-2.08565	0.00276782
REACTOME_CASPASE_ACTIVATION_VIA_DEATH_RECEPTORS_IN_THE_PRESENCE_OF_LIGAND	-2.21033	0.00136755	TNFSF10,CFLAR,TNFRSF10B,LY96,CD14,RIPK1,CASP8,TLR4	-2.37544	0.00276782
KEGG_NOTCH_SIGNALING_PATHWAY	-2.20902	0.00136755	NUMB,DTX2,NCSTN,MAML2,DVL3,MAML1,MAML3,ADAM17,NOTCH1,CIR1,DTX3L,EP300,CREBBP,NOTCH4,LFNG,HDAC1,HES1,CTBP2,JAG1,PSEN1,NUMBL	-2.1743	0.00276782
KEGG_LEUKOCYTE_TRANSENDOTHELIAL_MIGRATION	-2.20869	0.00136755	NCF1,PIK3CD,ITGB2,RAC1,VAV1,PLCG2,NCF2,GNAI2,PXN,MAPK14,MYL7,PRKCB,ITGAL,PIK3R5,MAPK13,F11R,ACTN1,ICAM1,RASSF5,PECAM1,NCF4,SIPA1,CLDN9,PTK2B,CTNNA1,ACTN3,RAP1A,ACTB,ACTN4,JAM3,VASP,CYBA,ITGAM,VAV3,RAC2,BCAR1,MYL9	-1.64028	0.0193756
REACTOME_CASPASE_ACTIVATION_VIA_EXTRINSIC_APOPTOTIC_SIGNALLING_PATHWAY	-2.20436	0.00136755	TNFSF10,CFLAR,TNFRSF10B,LY96,CD14,DAPK1,CASP9,DAPK2,RIPK1,CASP8,TLR4	-2.06724	0.00721384
REACTOME_CD209_DC_SIGN_SIGNALING	-2.18562	0.00136755	LYN,ICAM3,PAK1,RAF1,PAK2,NFKB1,EP300,CREBBP,RELB,RELA,PRKACA	-2.17256	0.00583331
REACTOME_NR1H3_NR1H2_REGULATE_GENE_EXPRESSION_LINKED_TO_CHOLESTEROL_TRANSPORT_AND_EFFLUX	-2.15976	0.00136755	NCOA1,TBL1X,AGO1,TNRC6B,AGO4,KDM4A,EEPD1,EP300,KDM1B,RXRB,MOV10,TNRC6C,ABCA1,CETP,TNRC6A,NCOR1,KDM3A,HDAC3,NCOR2,ABCG1,ABCG5	-2.27316	0.00276782
KEGG_EPITHELIAL_CELL_SIGNALING_IN_HELICOBACTER_PYLORI_INFECTION	-2.15737	0.00136755	CXCR2,LYN,CSK,ATP6V1B2,ATP6V1A,CXCR1,RAC1,PLCG2,TCIRG1,PAK1,MAPK14,MAPK13,ATP6V0B,ATP6V0D1,F11R,NFKB1,ADAM17,IKBKB,IGSF5,MAP3K14,CXCL1,RELA,ATP6V0E1,IKBKG,JAM3	-1.801	0.0110108
REACTOME_SWITCHING_OF_ORIGINS_TO_A_POST_REPLICATIVE_STATE	2.14325	0.00136755	RBX1,CCNA2,PSME4,MCM4,ORC6,UBB,CCNE2,PSMD14,MCM8,MCM6,ORC1,CDT1,CDC16,MCM2,CDC27,UBE2S,ORC3,PSMA6,RPS27A,PSMA2,SEM1,FZR1,CDK2,UBE2C,ANAPC10,PSMB7,MCM7,PSMA7,PSMF1,PSMB11,CDC6,ORC5,PSMD2,ANAPC16,CCNE1,PSMC3,PSMD8,PSMC2,PSMC6,MCM3	1.56884	0.0410026
REACTOME_FCERI_MEDIATED_CA_2_MOBILIZATION	-2.13942	0.00136755	GRB2,LYN,LCP2,VAV1,PLCG2,BTK,ITPR1,PPP3CA,SYK,FCER1G,NFATC3,VAV3,TEC,ITPR3,AHCYL1	-2.32522	0.00276782
REACTOME_DAP12_INTERACTIONS	-2.13923	0.00136755	GRB2,LCP2,RAC1,TYROBP,CD300LB,PLCG2,HLA-E,SIRPB1,HLA-B,BTK,CD300E,SIGLEC15,HLA-C,SYK,B2M,VAV3,TREM1	-2.43509	0.00276782
KEGG_APOPTOSIS	-2.13794	0.00136755	CSF2RB,TNFRSF1A,IL1B,MYD88,TNFSF10,PIK3CD,CFLAR,TNFRSF10B,PRKAR1A,PIK3R5,NFKB1,TNF,CASP9,DFFB,IKBKB,RIPK1,PPP3CA,MAP3K14,IL1R1,CASP8,XIAP,IRAK4,RELA,IKBKG,BID,PRKACA	-2.37821	0.00276782
REACTOME_RHO_GTPASES_ACTIVATE_WASPS_AND_WAVES	-2.11677	0.00136755	GRB2,WIPF1,WAS,RAC1,ARPC1B,ABI1,NCKAP1L,MAPK1,WIPF2,ARPC3,BTK	-2.1216	0.00583331
KEGG_T_CELL_RECEPTOR_SIGNALING_PATHWAY	-2.10849	0.00136755	GRB2,BCL10,PTPN6,PIK3CD,LCP2,VAV1,PAK1,MAPK14,RAF1,PIK3R5,MAPK13,GSK3B,PAK2,NFKB1,TNF,FOS,MAPK1,IKBKB,CBL,PPP3CA,PDPK1,MAP3K14,NFKBIB,CD4,NFAT5,NFKBIE,RELA,IKBKG,IL4,NFATC3,VAV3,MAPK3,TEC,PIK3CG,NFKBIA,SOS2,NCK2,PIK3CB,CD40LG,CARD11	-2.38806	0.00276782
REACTOME_APC_C_MEDIATED_DEGRADATION_OF_CELL_CYCLE_PROTEINS	2.09891	0.00136755	CDC20,CCNA2,CDK1,CCNB1,PSME4,UBB,FBXO5,PSMD14,NEK2,AURKA,PTTG1,MAD2L1,BTRC,AURKB,CDC16,CDC27,UBE2S,PLK1,PSMA6,RPS27A,PSMA2,SEM1,FZR1,CDK2,UBE2C,ANAPC10,PSMB7,PSMA7,PSMF1,PSMB11,PSMD2,ANAPC16,PSMC3,PSMD8,PSMC2,PSMC6	1.61012	0.0269839
KEGG_NEUROTROPHIN_SIGNALING_PATHWAY	-2.08974	0.00136755	GRB2,CSK,PIK3CD,SH2B2,RAC1,CAMK2G,PLCG2,CRK,TRAF6,PRKCD,MAP3K3,MAPK14,RAF1,PIK3R5,MAPK13,GSK3B,NFKB1,MAP3K1,YWHAB,MAPK1,IKBKB,PDPK1,SH2B3,NFKBIB,RAPGEF1,NTRK2,CALML3,RPS6KA1,IRAK4,NFKBIE,RELA,RAP1A,SHC3,MAPK7,PSEN1,MAPK3,ARHGDIB,KIDINS220,PIK3CG,MAP3K5,NFKBIA,CALML6,SORT1,SH2B1,SOS2,YWHAG,PIK3CB,PRDM4,BCL2,MAPK10,RPS6KA2,HRAS,AKT1	-1.97078	0.00276782
REACTOME_FCERI_MEDIATED_MAPK_ACTIVATION	-2.08694	0.00136755	GRB2,LYN,LCP2,RAC1,VAV1,PLCG2,PAK1,PAK2,MAP3K1,FOS,MAPK1,SYK,FCER1G,VAV3,MAPK3	-2.06677	0.00583331
REACTOME_NUCLEOTIDE_BINDING_DOMAIN_LEUCINE_RICH_REPEAT_CONTAINING_RECEPTOR_NLR_SIGNALING_PATHWAYS	-2.08582	0.00136755	CASP2,MEFV,PYCARD,CASP1,CASP4,PSTPIP1,TRAF6,AIM2,MAPK14,MAPK13,NFKB1,CASP9,IKBKB,NFKB2,P2RX7,NLRP3,CASP8,NOD2,NLRP1,TXNIP,RELA,IKBKG	-1.9344	0.00466667
REACTOME_DEATH_RECEPTOR_SIGNALLING	-2.08026	0.00136755	TNFRSF1A,ARHGEF11,MYD88,TNFSF10,CASP2,ABR,CFLAR,TNFRSF10B,RAC1,AKAP13,VAV1,FGD3,TRAF6,NCSTN,PREX1,RBCK1,NFKB1,TNF,ADAM17,GNA13,OTULIN,APH1B,ARHGEF18,ARHGEF40,ARHGEF2,IKBKB,RIPK1,MADD,TIAM1,CASP8,RNF31,USP4,HDAC1,SPPL2A,ARHGEF10L,FGD2,XIAP,RTN4,RELA,OMG,IKBKG,ARHGEF1,CLIP3,PSEN1,VAV3,USP21	-2.22638	0.00276782
REACTOME_INTERLEUKIN_3_INTERLEUKIN_5_AND_GM_CSF_SIGNALING	-2.07566	0.00136755	GRB2,CSF2RB,LYN,PTPN6,PIK3CD,STAT5B,STAT5A,VAV1,CRK,HCK,GAB2,CBL,IL2RG,CSF2RA,INPP5D,JAK3,RAPGEF1,SYK,JAK1,PRKACA,TEC	-2.26054	0.00276782
REACTOME_PARASITE_INFECTION	-2.07237	0.00136755	GRB2,WIPF1,WAS,LYN,RAC1,VAV1,CRK,HCK,ARPC1B,ABI1,NCKAP1L,MAPK1,WIPF2,MYO9B,ARPC3,BTK,SYK,ELMO1,MYO5A,ACTB,FCGR3A,VAV3,MAPK3,MYH9	-2.40508	0.00276782
KEGG_ALLOGRAFT_REJECTION	-2.07187	0.00136755	HLA-A,HLA-E,CD40,TNF,HLA-G,HLA-B,HLA-F,HLA-DMB,HLA-DOB,HLA-DRB3,HLA-C,HLA-DPA1,HLA-DQB1,HLA-DQA1,HLA-DMA,IL4,CD86,HLA-DRA,HLA-DRB4,HLA-DOA,HLA-DPB1,CD40LG	-2.49921	0.00276782
REACTOME_METABOLISM_OF_AMINO_ACIDS_AND_DERIVATIVES	2.05682	0.00136755	RPL26,RPL11,RPL41,SLC44A1,RPL24,SLC7A5,RPL27A,PSME4,RPS3A,RPL22L1,RPL22,RPS11,PSMD14,ODC1,RPL35,RPS17,SLC25A10,GLDC,RPL27,SLC25A21,RPL30,RPL31,RPL3,PSAT1,RPL9,SMOX,RPS20,ASNS,RPS9,CKMT1A,RPS18,AZIN1,ALDH18A1,PXMP2,RPL10A,GCDH,RPL34,SLC25A15,GCAT,PSMA6,RPS27A,GLS2,RPS6,NNMT,PSMA2,SEM1,PDHA1,RPL5,RPS14,RPL36,RPS27,HIBADH,RARS1,RPS7,RPL39L,RPL19,RPS8,RPL29,RPS3,PYCR3,PSMB7,ACAT1,RPL4,RPL8,AHCY,RPS2,…	1.38848	0.0349758
KEGG_VIRAL_MYOCARDITIS	-2.03462	0.00136755	HLA-A,ITGB2,RAC1,HLA-E,CD40,ITGAL,HLA-G,CASP9,HLA-B,HLA-F,ICAM1,HLA-DMB,HLA-DOB,HLA-DRB3,CASP8,HLA-C,HLA-DPA1,HLA-DQB1,HLA-DQA1,ACTB,HLA-DMA,ABL2,BID,RAC2,MYH9,CD86,HLA-DRA,HLA-DRB4,HLA-DOA,HLA-DPB1,CD40LG	-2.07883	0.00276782
REACTOME_NR1H2_AND_NR1H3_MEDIATED_SIGNALING	-2.03261	0.00136755	NCOA1,TBL1X,AGO1,TNRC6B,AGO4,KDM4A,EEPD1,EP300,KDM1B,RXRB,MOV10,MYLIP,TNRC6C,ABCA1,CETP,TNRC6A,FABP6,NCOR1,KDM3A,HDAC3,NCOR2,ABCG1,ABCG5	-1.9581	0.00276782
REACTOME_TOLL_LIKE_RECEPTOR_9_TLR9_CASCADE	-2.02026	0.00136755	TLR9,MYD88,VRK3,TRAF6,LY96,MAPK14,TLR7,NFKB1,MAP3K1,CD14,FOS,MAPK1,IKBKB,DUSP3,NFKB2,NFKBIB,TLR4,RPS6KA1,PELI1,NOD2,IRAK4,MAPKAPK3,PIK3R4,PELI2,RELA,MEF2A,FBXW11,MEF2C,IKBKG,MAPK7,TNIP2,S100B,MAPK3,AGER,MAP2K6,NFKBIA,NOD1,TAB1,IRF7,PPP2R1A,DUSP6,MAPK10,RPS6KA2	-1.79636	0.0122718
REACTOME_TOLL_LIKE_RECEPTOR_TLR1_TLR2_CASCADE	-2.0018	0.00136755	TLR6,MYD88,TLR1,TLR2,VRK3,TRAF6,LY96,MAPK14,NFKB1,MAP3K1,CD14,FOS,MAPK1,IKBKB,DUSP3,BTK,NFKB2,NFKBIB,TLR4,RPS6KA1,PELI1,NOD2,TIRAP,IRAK4,MAPKAPK3,PELI2,RELA,MEF2A,FBXW11,MEF2C,IKBKG,MAPK7,TNIP2,S100B,MAPK3,AGER,MAP2K6,NFKBIA,NOD1,TAB1	-1.7532	0.0100696
KEGG_ACUTE_MYELOID_LEUKEMIA	-1.9932	0.00136755	GRB2,SPI1,PIK3CD,STAT5B,STAT5A,RAF1,RARA,PIK3R5,NFKB1,TCF7L2,MAPK1,IKBKB,STAT3,RELA,MTOR,PML,IKBKG,MAPK3,PIK3CG,LEF1,PPARD,SOS2,TCF7,CEBPA,PIK3CB	-1.7124	0.0220888
REACTOME_RAC1_GTPASE_CYCLE	-1.96681	0.00136755	WIPF1,WAS,ARHGAP26,DOCK8,ARHGEF11,GIT2,NCF1,ABR,DOCK5,ARHGAP25,RAC1,DOCK2,VAV1,NCF2,GMIP,PAK1,SPATA13,ARHGAP30,PREX1,IQGAP1,ARHGAP27,ABI1,PAK2,PKN1,SH3BP1,ARHGAP9,GNA13,NCKAP1L,ARHGAP17,ARHGEF18,ARAP3,WIPF2,DEF6,ARAP1,MYO9B,DOCK4,YKT6,NCF4,TIAM1,FMNL1,SNAP23,PLEKHG1,ARHGAP22,FAM13A,ARHGAP31,ABL2,ARHGAP33,PLD2,JAG1,CYBA,FARP2,VAV3,ARHGDIB	-2.09691	0.00276782
REACTOME_SIGNALING_BY_SCF_KIT	-1.96043	0.00136755	GRB2,LYN,PTPN6,STAT5B,SH2B2,STAT5A,RAC1,VAV1,GAB2,FES,CBL,STAT3,SH2B3	-1.6886	0.035301
REACTOME_TP53_REGULATES_TRANSCRIPTION_OF_CELL_CYCLE_GENES	1.95428	0.00136755	TFDP2,TFDP1,CCNA2,E2F8,CDK1,CCNB1,CENPJ,RBL1,CCNE2,CDC25C,AURKA,E2F7,RGCC,PCNA,CNOT6,E2F4,CDK2,E2F1,CNOT6L,CARM1,CCNE1,PLK2	1.62306	0.0495288
REACTOME_LEISHMANIA_INFECTION	-1.94892	0.00136755	GRB2,FCGR2A,WIPF1,WAS,LYN,IL1B,FCGR1A,MEFV,ADM,PYCARD,RAC1,GPBAR1,CASP1,VAV1,PLCG2,INSL3,CRK,PSTPIP1,GNAI2,ADRB2,ENTPD1,PRKAR1A,HCK,MAPK14,ARPC1B,DVL3,HRH2,ABI1,NFKB1,CYSLTR1,ADCY7,ADAM17,NCKAP1L,GPR27,MAPK1,DPEP2,ADRB3,WIPF2,MYO9B,ARPC3,GNG5,BTK,NFKB2,ITPR1,P2RX7,NLRP3,RHBDF2,GPR20,TXNIP,DPEP3,SYK,GNAZ,RELA,ELMO1,MYO5A,ACTB,FCGR3A,SCTR,PRKACA,C3AR1,CYBA,GPR39,VAV3,MAPK3,GNG11,MYH9,GPR15,ADCY4,PT…	-1.83356	0.00276782
REACTOME_ANTIGEN_PROCESSING_CROSS_PRESENTATION	-1.9014	0.00136755	TLR6,FCGR1A,MYD88,TLR1,NCF1,HLA-A,TAPBP,TLR2,PSMB10,NCF2,HLA-E,LY96,PSMB8,TAP2,TAP1,PSMB9,PSMD4,CD14,HLA-G,HLA-B,IKBKB,HLA-F,BTK,NCF4,SNAP23,TLR4,TIRAP,HLA-C,PSMB3,PSME1,IKBKG,PSMB5,B2M,CYBA	-2.05728	0.00276782
KEGG_ANTIGEN_PROCESSING_AND_PRESENTATION	-1.86767	0.00136755	HSPA6,HLA-A,TAPBP,HLA-E,NFYC,TAP2,TAP1,HLA-G,HLA-B,HLA-F,HLA-DMB,IFI30,HLA-DOB,HLA-DRB3,CD74,CIITA,CD4,HLA-C,HLA-DPA1,HLA-DQB1,PSME1,NFYA,HLA-DQA1,HLA-DMA,B2M,RFX5,CTSS,PSME3,HLA-DRA,PSME2,HLA-DRB4,HLA-DOA,HLA-DPB1	-2.29262	0.00276782
REACTOME_MYD88_INDEPENDENT_TLR4_CASCADE	-1.86076	0.00136755	VRK3,TRAF6,LY96,MAPK14,RIPK3,NFKB1,CD14,FOS,UBE2D1,MAPK1,IKBKB,DUSP3,RIPK1,NFKB2,NFKBIB,CASP8,TLR4,RPS6KA1,NOD2,MAPKAPK3,RELA,UBE2D2,MEF2A,FBXW11,MEF2C,IKBKG,MAPK7,TNIP2,S100B,MAPK3,AGER,MAP2K6,TRAF3,NFKBIA,NOD1,TAB1,IRF7,PPP2R1A,DUSP6,MAPK10,RPS6KA2	-1.72288	0.0131416
KEGG_REGULATION_OF_ACTIN_CYTOSKELETON	-1.85057	0.00136755	WAS,ITGAX,SSH1,CSK,PIK3CD,LIMK2,ITGB2,RAC1,VAV1,CRK,FGD3,PXN,PAK1,SSH2,RAF1,MYL7,ARPC1B,IQGAP1,ITGAL,PIK3R5,PAK2,GNA13,CD14,NCKAP1L,ITGA5,MAPK1,ACTN1,SLC9A1,PIP4K2C,ARPC3,RRAS,APC,FGF14,ITGAD,TIAM1,TMSB4X,CFL1,LIMK1,SSH3,ACTN3,GSN,FGF13,ACTB,ACTN4,PDGFA,ARHGEF1,ITGAM,VAV3,MAPK3,RAC2,MYH9,BCAR1,MYL9	-1.53956	0.0190815
REACTOME_C_TYPE_LECTIN_RECEPTORS_CLRS	-1.83881	0.00136755	BCL10,CLEC4A,LYN,IL1B,CLEC7A,ICAM3,PYCARD,PSMB10,PLCG2,TRAF6,PRKCD,PAK1,RAF1,PSMB8,PAK2,NFKB1,PSMB9,PSMD4,UBE2D1,IKBKB,EP300,CREBBP,NFKB2,ITPR1,PPP3CA,PDPK1,RELB,MAP3K14,CASP8,SYK,RELA,UBE2D2,PSMB3,PSME1,FBXW11,FCER1G,IKBKG,PSMB5,PRKACA,NFATC3	-1.99474	0.00276782
REACTOME_SIGNALING_BY_THE_B_CELL_RECEPTOR_BCR	-1.83441	0.00136755	GRB2,BCL10,LYN,PTPN6,PIK3CD,PSMB10,VAV1,PLCG2,DAPP1,PRKCB,SH3KBP1,PSMB8,NFKB1,PSMB9,PSMD4,IKBKB,ORAI2,PIK3AP1,BTK,ITPR1,PPP3CA,NFKBIB,NFKBIE,SYK,RELA,PSMB3,PSME1,FBXW11,CD79B,CD22,IKBKG,PSMB5,REL,NFATC3,PSME3,CD79A,ITPR3,PSME2,NFKBIA,AHCYL1	-2.14458	0.00276782
KEGG_JAK_STAT_SIGNALING_PATHWAY	-1.83355	0.00136755	GRB2,CSF2RB,PTPN6,PIK3CD,STAT5B,PIAS1,STAT5A,IFNGR2,IL6R,PIK3R5,CSF3R,IFNK,IL13RA1,IFNAR2,IFNAR1,IL10RB,CBL,PIAS3,STAT6,IL2RG,EP300,CREBBP,IL12RB1,CSF2RA,JAK3,STAT3,IRF9,STAT2,SPRY3,CTF1,IL21R,PRLR,IL4R,OSM,TYK2,JAK1,IL20RB,IL4,STAT1,SOCS3,IL15	-1.65892	0.0131416
KEGG_ENDOCYTOSIS	-1.8325	0.00136755	CXCR2,HSPA6,GIT2,RAB11FIP1,HLA-A,CXCR1,HLA-E,TRAF6,ADRB2,ARFGAP2,ACAP2,IQSEC1,SH3KBP1,GRK3,STAMBP,RUFY1,GRK2,HGS,SMAP1,EHD1,HLA-G,ARAP3,ADRB3,HLA-B,CBL,HLA-F,ARAP1,IL2RG,IGF1R,PSD4,CSF1R,CHMP1B,USP8,HLA-C,VPS4B,RAB31,RAB5C,DAB2,ARRB2,CHMP6,VPS37B,SMURF1,ASAP1,PLD2,SH3GLB1,PRKCZ,PDCD6IP,ARFGAP3,ARRB1	-1.93107	0.00276782
REACTOME_TCR_SIGNALING	-1.8313	0.00136755	WAS,BCL10,FYB1,PTPRJ,CSK,CD101,LCP2,PSMB10,PLCG2,TRAF6,PAK1,HLA-DQB2,PSMB8,PAK2,NFKB1,PSMB9,PSMD4,UBE2D1,IKBKB,INPP5D,PDPK1,HLA-DRB3,CD4,HLA-DPA1,RELA,UBE2D2,PSMB3,HLA-DQB1,PSME1,FBXW11,HLA-DQA1,IKBKG,VASP,PSMB5	-2.66579	0.00276782
REACTOME_FC_EPSILON_RECEPTOR_FCERI_SIGNALING	-1.80586	0.00136755	GRB2,BCL10,LYN,LCP2,RAC1,PSMB10,VAV1,PLCG2,TRAF6,PAK1,RASGRP4,GAB2,PSMB8,PAK2,NFKB1,PSMB9,PSMD4,MAP3K1,FOS,UBE2D1,MAPK1,IKBKB,BTK,ITPR1,PPP3CA,PDPK1,RASGRP2,SYK,RELA,UBE2D2,PSMB3,PSME1,FBXW11,FCER1G,IKBKG,PSMB5,NFATC3,VAV3,MAPK3,TEC,PSME3,ITPR3,PSME2,NFKBIA,AHCYL1,TAB1,LAT2	-2.38828	0.00276782
KEGG_HEMATOPOIETIC_CELL_LINEAGE	-1.80355	0.00136755	IL1B,FCGR1A,ANPEP,IL6R,CSF3R,TNF,CD14,CD37,CR1,ITGA5,CSF1R,CSF2RA,IL1R1,HLA-DRB3,CD4,FLT3LG,IL4R,CD44,CD22,FCER2,IL4,ITGAM,CD33,MME,CD1D,HLA-DRA,CD1E,HLA-DRB4,IL5RA,IL2RA,MS4A1,IL9R,GP5	-1.9208	0.00466667
KEGG_MAPK_SIGNALING_PATHWAY	-1.7561	0.00136755	GRB2,TNFRSF1A,TGFBR2,IL1B,HSPA6,CACNA1E,RAC1,CRK,CACNA1D,TRAF6,MAP3K11,PAK1,MAP3K3,STK4,RASGRP4,MAPK14,RAF1,PRKCB,MAPK13,PAK2,NFKB1,TNF,MAP3K1,CD14,FOS,MAPK1,IKBKB,MAP4K4,DUSP3,RRAS,NFKB2,PPP3CA,CACNA2D4,FGF14,DUSP1,RELB,MAP3K14,IL1R1,TAOK2,MAP3K20,CACNG2,NTRK2,RPS6KA1,TGFB1,MAPKAPK3,RASGRP2,MKNK1,RELA,ARRB2,RAP1A,FGF13,MEF2C,GADD45B,IKBKG,PDGFA,DUSP9,MAPK7,PRKACA,ARRB1,MAX,STK3,MAPK3,RAC2	-1.41754	0.0391984
KEGG_INSULIN_SIGNALING_PATHWAY	-1.75417	0.00136755	GRB2,PPP1R3B,PIK3CD,PHKG2,SH2B2,CRK,EIF4E2,PRKAR1A,RAF1,PIK3R5,GSK3B,FLOT2,PYGM,PYGL,MAPK1,IKBKB,CBL,PPP1R3D,INPP5D,PRKAB1,PTPN1,PDPK1,RAPGEF1,CALML3,TSC2,MKNK1,PRKAG2,MTOR,PHKA2,RHOQ,SHC3,HK3,PRKACA,PRKCZ,FBP1,MAPK3,SOCS3,FLOT1	-1.64574	0.013928
KEGG_CELL_ADHESION_MOLECULES_CAMS	-1.74226	0.00136755	HLA-A,ICAM3,ITGB2,CD274,SELPLG,HLA-E,PDCD1LG2,CD40,ITGAL,F11R,MPZL1,HLA-G,HLA-B,HLA-F,ICAM1,HLA-DMB,PECAM1,NLGN3,HLA-DOB,HLA-DRB3,MPZ,GLG1,CD4,CLDN9,HLA-C,SELL,HLA-DPA1,HLA-DQB1,HLA-DQA1,HLA-DMA,CD22,JAM3,ITGAM,CD86,HLA-DRA,SDC3,HLA-DRB4,HLA-DOA,NLGN1,SELE,HLA-DPB1,CD40LG	-1.75115	0.00721384
REACTOME_PLATELET_ACTIVATION_SIGNALING_AND_AGGREGATION	-1.71055	0.00136755	GRB2,LYN,SERPINA1,CSK,PTPN6,LCP2,RAC1,VAV1,PLCG2,CRK,GNAI2,PRKCD,MAPK14,RAF1,PRKCB,LAMP2,PIK3R5,PLEK,GNA13,DGKK,PSAP,APBB1IP,MAPK1,ACTN1,TAGLN2,DAGLB,ANXA5,PECAM1,PIK3R6,GNG5,ITPR1,PTPN1,SPARC,FERMT3,PDPK1,TLN1,TMSB4X,CFL1,RHOG,TGFB1,ITIH4,SERPING1,RASGRP2,STXBP2,SYK,AHSG,GNA15,PF4,ARRB2,RAP1A,F13A1,FCER1G,ACTN4,PDGFA,ADRA2A,PRKCZ,ARRB1,SERPINA4,VAV3,MAPK3,GNG11,DGKQ,RAC2,BCAR1,DGKD,DGKA,ITPR3,PI…	-1.58268	0.0110108
REACTOME_CDC42_GTPASE_CYCLE	-1.68922	0.00136755	SHKBP1,WIPF1,WAS,ARHGAP26,DOCK8,ARHGEF11,GIT2,ABR,FGD3,GMIP,MAP3K11,ARFGAP2,PAK1,SPATA13,ARHGAP30,PREX1,IQGAP1,ARHGAP27,PAK2,ARHGAP9,GNA13,ARHGAP17,ARAP3,WIPF2,DEF6,ARAP1,MYO9B,DNMBP,YKT6,TIAM1,FMNL1,SNAP23,FGD2,PLEKHG1,ARHGAP22,FMNL2,CDC42SE2,ARHGAP31,ARHGAP33,CYBA,ARFGAP3,VAV3,ARHGDIB	-1.66298	0.012235
REACTOME_NEUTROPHIL_DEGRANULATION	-2.23531	0.00137085	FCGR2A,CXCR2,CANT1,ITGAX,PTPRJ,SERPINA1,HSPA6,ACP3,MANBA,TOM1,PTPN6,HLA-A,SLC15A4,NFAM1,FPR1,PTAFR,TLR2,ITGB2,DOK3,CD300A,PADI2,CXCR1,C5AR1,RNASET2,PYCARD,SIGLEC9,CPPED1,RAC1,TYROBP,HVCN1,CEACAM3,DOCK2,SIRPA,TIMP2,FCGR3B,CRISPLD2,ANPEP,IMPDH1,LILRB2,PRKCD,CTSZ,NCSTN,TCIRG1,SIRPB1,MAPK14,NEU1,TSPAN14,IQGAP1,SIGLEC5,RAB24,ITGAL,LAMP2,GNS,FPR2,AOC1,KPNB1,PLAUR,PLEKHO2,NFKB1,MNDA,ATG7,ARHGAP9,CD14,IS…	-2.34657	0.00276782
REACTOME_SIGNALING_BY_INTERLEUKINS	-1.77044	0.00137085	GRB2,CSF2RB,TNFRSF1A,ITGAX,LYN,IL1B,MYD88,PTPN6,PIK3CD,FPR1,STAT5B,PTAFR,MCL1,ITGB2,STAT5A,CASP1,PSMB10,STX3,VAV1,VRK3,CRK,TRAF6,MAP3K3,HCK,MAPK14,GAB2,AIP,IL6R,CSF3R,LGALS9,IL1RN,PSMB8,PAK2,NFKB1,IL27,IL17RA,PSMB9,TNF,PSMD4,LMNB1,IL13RA1,FOS,CCR1,MAPK1,IL16,IL10RB,IKBKB,CBL,SOD2,DUSP3,STAT6,ICAM1,PTPN18,IL2RG,IL12RB1,CSF1R,NFKB2,CSF2RA,JUNB,LCP1,TALDO1,INPP5D,JAK3,PITPNA,STAT3,H3C13,STAT2,LAMA5,…	-1.84293	0.00276782
REACTOME_RHO_GTPASE_CYCLE	-1.65562	0.00137085	SHKBP1,WIPF1,WAS,ARHGAP26,DOCK8,NSFL1C,ARHGEF11,CSK,GIT2,NCF1,ABR,DOCK5,ARHGAP25,RAC1,AKAP13,EFHD2,DOCK2,VAV1,NCF2,FGD3,GMIP,MAP3K11,ARFGAP2,PAK1,SPATA13,ARHGAP30,PREX1,IQGAP1,ARHGAP27,OSBPL11,WWP2,ABI1,FLOT2,PAK2,SPEN,PKN1,CAPZB,SH3BP1,RNF20,ARHGAP9,LMNB1,GNA13,HGS,NCKAP1L,ARHGAP17,ARHGEF18,TJP2,ARHGEF40,ARAP3,ACTN1,CPSF7,WIPF2,ARHGEF2,DEF6,ARAP1,BASP1,MYO9B,DOCK4,DNMBP,STK10,PKP4,MTMR1,YKT6,PIC…	-1.76473	0.00276782
REACTOME_DISEASES_OF_SIGNAL_TRANSDUCTION_BY_GROWTH_FACTOR_RECEPTORS_AND_SECOND_MESSENGERS	-1.46884	0.00137085	GRB2,TGFBR2,LYN,KREMEN1,CSK,HDAC4,PIK3CD,STAT5B,STAT5A,RAC1,PSMB10,CAMK2G,VAV1,TBL1X,MAP3K11,NCSTN,AGTRAP,MAML2,RAF1,GAB2,CUX1,IQGAP1,HDAC7,GSK3B,PSMB8,POLR2A,TGFA,MAML1,MAML3,BRAP,PSMB9,ATG7,PSMD4,ADAM17,TCF7L2,PPP2R5C,APH1B,APBB1IP,YWHAB,MAPK1,CASP9,ETV6,NOTCH1,CBL,BIN2,EP300,PIK3AP1,CREBBP,APC,NEURL1,STAT3,QKI,PDPK1,TLN1,OS9,HDAC1,RHOG,TSC2,SEL1L,TGFB1,KSR1,CLCN6,FLT3LG,MTOR,POLR2G,ARRB2,PSMB3…	-1.78824	0.00276782
REACTOME_CLASS_I_MHC_MEDIATED_ANTIGEN_PROCESSING_PRESENTATION	-1.43576	0.00137085	HERC3,TLR6,UNKL,FCGR1A,MYD88,TLR1,NCF1,RNF130,HLA-A,TAPBP,TLR2,RNF19B,UBA7,PSMB10,ASB8,KLHL5,TRIM21,NCF2,HLA-E,LY96,ASB16,UBE2Q1,UBE4A,RNF114,PSMB8,TAP2,RBCK1,TAP1,PSMB9,ATG7,PSMD4,CD14,RNF111,UBE2R2,UBE2D1,HLA-G,KLHL21,HLA-B,IKBKB,HLA-F,TRIM9,DTX3L,UBE2Z,SEC24D,FBXL3,BTK,FBXL18,FBXO44,NCF4,MYLIP,FBXL5,ANAPC2,RNF144B,RNF25,FBXL14,UBE2J2,SNAP23,FBXL12,TLR4,NPEPPS,TRIM71,TIRAP,HLA-C,FBXL7,FBXL20,CU…	-1.62839	0.00721384
REACTOME_SIGNALING_BY_RECEPTOR_TYROSINE_KINASES	-1.42777	0.00138072	GRB2,LYN,PTPRJ,TLR9,CSK,PTPN6,NCF1,ATP6V1B2,STAT5B,ATP6V1A,SH2B2,STAT5A,RAC1,EPS15L1,VAV1,VRK3,CRK,NCF2,PRKCD,PXN,NCSTN,TCIRG1,PAK1,MAPK14,GAB2,PRKCB,MAPK13,SH3KBP1,ATP6V0B,ATP6V0D1,POLR2A,TGFA,ABI1,ADAP1,PAK2,ADAM17,FES,HGS,NCKAP1L,APH1B,FOS,YWHAB,MAPK1,CBL,SGK1,DUSP3,STAT6,PTPN18,EP300,IGF1R,JUNB,ITPR1,GABRG3,STAT3,PTPN1,SPARC,NCF4,USP8,PDPK1,LAMA5,SH2B3,TIAM1,RAPGEF1,NTRK2,RPS6KA1,PTK2B,GGA3,N…	-1.49539	0.00583331
REACTOME_METABOLISM_OF_PORPHYRINS	1.91426	0.00203636	UROD,UROS,HMBS,PPOX,FECH,CPOX,ABCG2,BLVRB,SLCO2B1,ALAD	1.98302	0.00583331
REACTOME_DISEASES_OF_MITOTIC_CELL_CYCLE	1.90268	0.00203636	TFDP2,E2F2,TFDP1,CCNE2,CDC16,CDC27,UBE2S,FZR1,CDK4,CDK2,UBE2C,ANAPC10,E2F1,ANAPC16,CCNE1	1.75572	0.031188
REACTOME_RHO_GTPASES_ACTIVATE_NADPH_OXIDASES	-2.18192	0.00225948	NCF1,RAC1,NCF2,PRKCD,MAPK14,PRKCB,MAPK1,NCF4,PIK3R4,PRKCZ,CYBA,MAPK3,RAC2	-2.00368	0.0100696
REACTOME_PD_1_SIGNALING	-2.08486	0.00225948	CSK,PTPN6,CD274,PDCD1LG2,HLA-DQB2,HLA-DRB3,CD4,HLA-DPA1,HLA-DQB1,HLA-DQA1,HLA-DRA,HLA-DRB4,HLA-DPB1	-2.49201	0.00276782
REACTOME_THE_NLRP3_INFLAMMASOME	-2.06566	0.00225948	MEFV,PYCARD,CASP1,PSTPIP1,NFKB1,NFKB2,P2RX7,NLRP3,TXNIP,RELA	-1.91126	0.0232157
KEGG_GRAFT_VERSUS_HOST_DISEASE	-2.04731	0.00226301	IL1B,HLA-A,HLA-E,TNF,HLA-G,HLA-B,HLA-F,HLA-DMB,HLA-DOB,HLA-DRB3,HLA-C,HLA-DPA1,HLA-DQB1,HLA-DQA1,HLA-DMA,CD86,HLA-DRA,HLA-DRB4,HLA-DOA,HLA-DPB1	-2.62333	0.00276782
REACTOME_INTRA_GOLGI_TRAFFIC	-1.91429	0.00226301	CYTH4,CUX1,RIC1,CYTH2,VTI1A,RGP1,STX6,NSF,YKT6,GOLGA5,CYTH1,COG4,RAB36,SNAP29	-2.02057	0.00276782
REACTOME_COSTIMULATION_BY_THE_CD28_FAMILY	-1.963	0.0022655	GRB2,LYN,CSK,PTPN6,CD274,RAC1,VAV1,TNFRSF14,PDCD1LG2,PAK1,HLA-DQB2,PAK2,PPP2R5C,PDPK1,MAP3K14,HLA-DRB3,CD4,HLA-DPA1,MTOR,HLA-DQB1,HLA-DQA1,BTLA,CD86,HLA-DRA,HLA-DRB4,PPP2R1A,HLA-DPB1	-2.43417	0.00276782
REACTOME_P75_NTR_RECEPTOR_MEDIATED_SIGNALLING	-1.8085	0.00227039	ARHGEF11,MYD88,CASP2,ABR,RAC1,AKAP13,VAV1,FGD3,TRAF6,NCSTN,PREX1,NFKB1,ADAM17,GNA13,APH1B,ARHGEF18,ARHGEF40,ARHGEF2,IKBKB,TIAM1,HDAC1,ARHGEF10L,FGD2,RTN4,RELA,OMG,ARHGEF1,PSEN1,VAV3	-1.94961	0.00276782
REACTOME_ANTIGEN_PRESENTATION_FOLDING_ASSEMBLY_AND_PEPTIDE_LOADING_OF_CLASS_I_MHC	-2.06931	0.00324377	HLA-A,TAPBP,HLA-E,TAP2,TAP1,HLA-G,HLA-B,HLA-F,SEC24D,HLA-C,B2M,SEC24C,ERAP2,ERAP1	-2.0521	0.00583331
REACTOME_GPVI_MEDIATED_ACTIVATION_CASCADE	-1.98083	0.00324377	LYN,PTPN6,LCP2,RAC1,VAV1,PLCG2,PIK3R5,PIK3R6,PDPK1,RHOG,SYK,FCER1G,PRKCZ,VAV3,RAC2,PIK3CG,MPIG6B,PIK3CB	-1.78036	0.0237961
REACTOME_SIGNALING_BY_MODERATE_KINASE_ACTIVITY_BRAF_MUTANTS	-1.87636	0.00324454	CSK,CAMK2G,MAP3K11,RAF1,IQGAP1,BRAP,APBB1IP,YWHAB,MAPK1,TLN1,KSR1,ARRB2,RAP1A,ACTB,ARRB1,MAPK3	-1.9216	0.00583331
KEGG_RIG_I_LIKE_RECEPTOR_SIGNALING_PATHWAY	-1.81203	0.00324576	TRAF6,TBKBP1,MAPK14,MAPK13,MAVS,NFKB1,TNF,MAP3K1,IFNK,IKBKB,RIPK1,NFKBIB,CASP8,RELA,RNF125,IKBKG,TRAF3,NFKBIA,IRF7,TRAF2,IFIH1,IFNA2,MAPK10,TRADD	-1.63631	0.0328484
REACTOME_SEMAPHORIN_INTERACTIONS	-1.7665	0.00324576	ARHGEF11,PLXNC1,SEMA4D,LIMK2,RAC1,TYROBP,PAK1,SEMA4A,GSK3B,PAK2,FES,RRAS,TLN1,CFL1,LIMK1,DPYSL2,FARP2,MYH9,MYL9	-1.6099	0.043424
REACTOME_SIGNALING_BY_VEGF	-1.70493	0.00327917	NCF1,RAC1,VAV1,CRK,NCF2,PRKCD,PXN,PAK1,MAPK14,PRKCB,MAPK13,ABI1,PAK2,NCKAP1L,ITPR1,NCF4,PDPK1,PTK2B,CTNNA1,MAPKAPK3,MTOR,ELMO1,ACTB,PRKACA,PRKCZ,NOS3,CYBA,VAV3,BCAR1	-1.61719	0.0250404
REACTOME_EPHB_MEDIATED_FORWARD_SIGNALING	-1.8335	0.00421854	LYN,LIMK2,RAC1,PAK1,ARPC1B,EPHB6,ARPC3,EPHB1,TIAM1,CFL1,LIMK1,ACTB	-1.67052	0.0397315
REACTOME_DDX58_IFIH1_MEDIATED_INDUCTION_OF_INTERFERON_ALPHA_BETA	-1.74275	0.00421854	NLRC5,RNF216,UBA7,TRAF6,MAVS,NFKB1,MAP3K1,UBE2D1,IKBKB,RIPK1,EP300,CREBBP,NFKB2,NFKBIB,CASP8,RNF135,RELA,UBE2D2,RNF125,IKBKG,UBE2L6,S100B,AGER,TRAF3,NFKBIA,IRF7,TRAF2,IFIH1,IFNA2	-1.98478	0.00466667
REACTOME_REGULATED_NECROSIS	-1.80016	0.00517148	CASP5,IL1B,TNFSF10,CFLAR,TNFRSF10B,IRF2,CASP1,CASP4,RIPK3,IRF1,FLOT2,RIPK1,CASP8,PELI1,XIAP,CHMP6,MLKL,PDCD6IP,SDCBP,FLOT1	-2.42539	0.00276782
KEGG_ERBB_SIGNALING_PATHWAY	-1.70537	0.00522839	GRB2,PIK3CD,STAT5B,STAT5A,CAMK2G,PLCG2,CRK,PAK1,RAF1,PRKCB,PIK3R5,GSK3B,TGFA,PAK2,MAPK1,CBL	-1.60328	0.0354746
KEGG_AUTOIMMUNE_THYROID_DISEASE	-1.81647	0.00613657	HLA-A,TG,HLA-E,CD40,HLA-G,HLA-B,HLA-F,HLA-DMB,HLA-DOB,HLA-DRB3,HLA-C,HLA-DPA1,HLA-DQB1,HLA-DQA1,HLA-DMA,IL4,CD86,HLA-DRA,HLA-DRB4,HLA-DOA,HLA-DPB1,CD40LG,IFNA2	-2.19779	0.00276782
KEGG_PHOSPHATIDYLINOSITOL_SIGNALING_SYSTEM	-1.74906	0.00613657	CDS2,PIK3CD,PLCG2,ITPKB,PRKCB,PIK3R5,PLCB2,ITPK1,PIP4K2C,INPP4A,ITPR1,INPP5D,PI4KA,CALML3,INPP5B,IMPA2,SYNJ1,DGKQ,DGKD,DGKA,IPPK,ITPR3,PIK3CG,CALML6,DGKG,PIK3CB,PI4KB,INPP5A,PIP5K1C,INPPL1,PIP5K1A,PRKCA,PIP4K2B	-1.6395	0.0296608
REACTOME_CLEC7A_DECTIN_1_SIGNALING	-1.67611	0.00615845	BCL10,IL1B,CLEC7A,PYCARD,PSMB10,PLCG2,TRAF6,PRKCD,PSMB8,NFKB1,PSMB9,PSMD4,UBE2D1,IKBKB,NFKB2,ITPR1,PPP3CA,PDPK1,RELB,MAP3K14,CASP8,SYK,RELA,UBE2D2,PSMB3,PSME1,FBXW11,IKBKG,PSMB5,NFATC3,PSME3,ITPR3,PSME2,NFKBIA,AHCYL1,TAB1	-1.97506	0.00276782
REACTOME_INTEGRIN_SIGNALING	-1.94475	0.00685418	GRB2,CSK,CRK,APBB1IP,PTPN1,PDPK1,TLN1,RASGRP2,SYK,RAP1A,BCAR1	-2.13987	0.00466667
REACTOME_REGULATION_OF_LIPID_METABOLISM_BY_PPARALPHA	-1.62509	0.00719332	SP1,NCOA1,TBL1X,NFYC,NCOA3,FAM120B,SIN3B,ACOX1,MED11,MED12,APOA2,EP300,PPARGC1B,GLIPR1,CREBBP,MED23,ACSL1,MED29,RXRB,ESRRA,CDK19,MED31,MED13L,ABCA1,MED4,TXNRD1,HMGCR,NCOA6,NFYA,MTF1,MED17,SMARCD3,NCOA2,SIN3A,MED27,MED1,MED22,CYP1A1,NCOR1,SLC27A1,HDAC3	-1.63896	0.0201656
REACTOME_DAP12_SIGNALING	-1.93343	0.00771143	GRB2,LCP2,RAC1,TYROBP,PLCG2,HLA-E,BTK,SYK,B2M,VAV3	-2.45149	0.00276782
KEGG_CYTOSOLIC_DNA_SENSING_PATHWAY	-1.7633	0.00784727	IL1B,PYCARD,CASP1,AIM2,RIPK3,MAVS,NFKB1,IKBKB,RIPK1,ADAR,NFKBIB,RELA,ZBP1,IKBKG	-1.93561	0.00583331
REACTOME_SARS_COV_INFECTIONS	-1.59437	0.00809284	TLR9,ST3GAL2,ST6GALNAC2,PHF21A,ST3GAL4,IFNGR2,IMPDH1,UVRAG,EDEM2,TLR7,IL6R,SAP30L,GSK3B,CYSLTR1,IFNAR2,IFNAR1,RIPK1,PARP9,BRMS1,JAK3,RCOR1,STAT2,GATAD2B,IL1R1,HDAC1,PARP4,PIK3R4,CHMP6,ZBP1,TYK2,JAK1,PRKCSH,MGAT5,MGAT1,VHL,ATP1A4,PARP10,PARP6,ATP1A3,PARP14	-1.86496	0.00276782
REACTOME_INTERLEUKIN_RECEPTOR_SHC_SIGNALING	-1.92814	0.00934935	GRB2,CSF2RB,PTPN6,PIK3CD,GAB2,IL2RG,CSF2RA,INPP5D,JAK3	-1.97502	0.0131416
REACTOME_TRANSCRIPTIONAL_REGULATION_OF_WHITE_ADIPOCYTE_DIFFERENTIATION	-1.65824	0.00957951	NCOA1,TBL1X,NCOA3,FAM120B,NFKB1,MED11,TNF,MED12,ZNF467,CEBPB,EP300,CREBBP,MED23,MED29,CDK19,MED31,MED13L,TGFB1,MED4,RELA,NCOA6,MED17,SMARCD3,NCOA2,KLF4,MED27,MED1,MED22,NCOR1,HDAC3,CEBPA,MED10,NCOR2,MED16,MED14	-1.83743	0.0100696
KEGG_TYPE_I_DIABETES_MELLITUS	-1.78851	0.0102104	IL1B,HLA-A,HLA-E,TNF,HLA-G,HLA-B,HLA-F,HLA-DMB,HLA-DOB,HLA-DRB3,HLA-C,HLA-DPA1,HLA-DQB1,HLA-DQA1,HLA-DMA,CD86,HLA-DRA,HLA-DRB4,HLA-DOA,HLA-DPB1	-2.12981	0.00276782
REACTOME_POTENTIAL_THERAPEUTICS_FOR_SARS	-1.69068	0.0102128	TLR9,PHF21A,IFNGR2,IMPDH1,TLR7,IL6R,SAP30L,CYSLTR1,IFNAR2,IFNAR1,RIPK1,BRMS1,JAK3,RCOR1,STAT2,GATAD2B,IL1R1,HDAC1,ZBP1,TYK2,JAK1	-1.85771	0.0100696
REACTOME_REGULATION_OF_TNFR1_SIGNALING	-1.82773	0.0109536	TNFRSF1A,CFLAR,RBCK1,TNF,OTULIN,IKBKB,RIPK1,MADD,CASP8,RNF31,USP4,SPPL2A,XIAP,IKBKG,CLIP3,USP21	-1.97113	0.0122819
REACTOME_SIGNALING_BY_NOTCH1	-1.67829	0.0119063	NUMB,DTX2,HDAC4,TLE4,TBL1X,NCSTN,MAML2,HDAC7,MAML1,MAML3,ADAM17,APH1B,NOTCH1,EP300,CREBBP,TLE3,NEURL1,HDAC1,ARRB2,HES1,JAG1,ARRB1,PSEN1,HDAC9	-1.59732	0.0397315
REACTOME_SIGNALING_BY_CSF3_G_CSF	-1.83456	0.0133092	GRB2,LYN,STAT5B,STAT5A,HCK,GAB2,CSF3R,UBE2D1,STAT3,SYK,UBE2D2,TYK2,JAK1,STAT1,SOCS3	-1.93773	0.0131416
KEGG_INTESTINAL_IMMUNE_NETWORK_FOR_IGA_PRODUCTION	-1.75899	0.0133197	LTBR,CD40,TNFSF13B,HLA-DMB,HLA-DOB,MAP3K14,HLA-DRB3,TGFB1,HLA-DPA1,HLA-DQB1,HLA-DQA1,HLA-DMA,CCL28,IL4,IL15,CD86,HLA-DRA,HLA-DRB4,HLA-DOA,HLA-DPB1,CD40LG	-1.88249	0.00583331
REACTOME_TNF_SIGNALING	-1.7516	0.0133197	TNFRSF1A,CFLAR,RBCK1,TNF,ADAM17,OTULIN,IKBKB,RIPK1,MADD,CASP8,RNF31,USP4,SPPL2A,XIAP,IKBKG,CLIP3,USP21,TAB1,NSMAF,SMPD3,TRAF2,TRADD	-1.99679	0.00276782
REACTOME_ABERRANT_REGULATION_OF_MITOTIC_G1_S_TRANSITION_IN_CANCER_DUE_TO_RB1_DEFECTS	1.84188	0.0138247	TFDP2,E2F2,TFDP1,CCNE2,CDK4,CDK2,E2F1,CCNE1	1.83653	0.0284479
REACTOME_DISASSEMBLY_OF_THE_DESTRUCTION_COMPLEX_AND_RECRUITMENT_OF_AXIN_TO_THE_MEMBRANE	-1.80085	0.0139269	FRAT2,FRAT1,DVL3,GSK3B,PPP2R5C,CSNK1G2,APC	-1.73612	0.03232
REACTOME_PURINERGIC_SIGNALING_IN_LEISHMANIASIS_INFECTION	-1.78878	0.0159457	IL1B,MEFV,PYCARD,CASP1,PSTPIP1,ENTPD1,NFKB1,NFKB2,P2RX7,NLRP3,TXNIP,RELA,C3AR1	-1.76274	0.032805
REACTOME_CHROMATIN_MODIFYING_ENZYMES	-1.392	0.016258	RBBP5,NCOA1,PADI2,SGF29,PHF21A,ATXN7,KDM2A,KAT8,TBL1X,KDM3B,KANSL1,KDM6B,NSD1,SETDB1,H2BC18,DNMT3A,SAP30L,KMT2C,H2BC4,NFKB1,TAF12,SMARCA2,KDM4A,MSL1,KAT6A,KMT2D,SMARCC1,ARID1A,PHF20,SAP130,PHF2,EP300,CREBBP,KAT7,ING4,MSL3,SETD1B,BRMS1,NFKB2,KDM1B,RCOR1,MSL2,VPS72,H2BC21,KMT2B,H3C13,TAF10,GATAD2B,KDM4B,HDAC1,TADA2B,EPC1	-2.19882	0.00276782
REACTOME_ONCOGENIC_MAPK_SIGNALING	-1.62766	0.0169705	CSK,CAMK2G,MAP3K11,AGTRAP,RAF1,IQGAP1,BRAP,ATG7,APBB1IP,YWHAB,MAPK1,QKI,TLN1,KSR1,CLCN6,ARRB2,RAP1A,ACTB,DUSP9,ARRB1,MAPK3,AP3B1,TRAK1,SPRED1	-1.68542	0.0194384
REACTOME_IKK_COMPLEX_RECRUITMENT_MEDIATED_BY_RIP1	-1.80624	0.0183632	TRAF6,LY96,RIPK3,CD14,UBE2D1,IKBKB,RIPK1,TLR4,UBE2D2,IKBKG	-1.95612	0.0151061
REACTOME_RAB_GEFS_EXCHANGE_GTP_FOR_GDP_ON_RABS	-1.5897	0.020812	TRAPPC12,SBF2,TRAPPC9,DENND3,RIC1,DENND5A,RINL,RIN1,RGP1,RAB35,MON1B,MADD,DENND4B,DENND1C,RAB14,DENND6B,TRAPPC2,RAB31,RIN3,RAB5C,SBF1	-1.66073	0.0265646
REACTOME_REGULATION_OF_KIT_SIGNALING	-1.81615	0.0223595	GRB2,LYN,PTPN6,SH2B2,CBL,SH2B3	-1.97952	0.0122819
REACTOME_BETA_CATENIN_PHOSPHORYLATION_CASCADE	-1.81573	0.0223595	FRAT2,FRAT1,GSK3B,PPP2R5C,APC	-1.80901	0.0391984
REACTOME_EPHRIN_SIGNALING	-1.77812	0.0223595	RAC1,PAK1,PAK2,EPHB6,EPHB1,SDCBP,NCK2,SRC,ARHGEF7,GIT1	-1.80938	0.0328484
REACTOME_NOD1_2_SIGNALING_PATHWAY	-1.71335	0.0231938	CASP2,CASP1,CASP4,TRAF6,MAPK14,MAPK13,CASP9,IKBKB,CASP8,NOD2,IKBKG,MAP2K6,NOD1,TAB1	-1.9511	0.0110758
REACTOME_CELL_DEATH_SIGNALLING_VIA_NRAGE_NRIF_AND_NADE	-1.6135	0.0233714	ARHGEF11,CASP2,ABR,RAC1,AKAP13,VAV1,FGD3,TRAF6,NCSTN,PREX1,GNA13,APH1B,ARHGEF18,ARHGEF40,ARHGEF2,TIAM1,ARHGEF10L,FGD2	-1.87839	0.00583331
REACTOME_ERK_MAPK_TARGETS	-1.77052	0.0235787	VRK3,MAPK14,MAPK1,DUSP3,RPS6KA1,MEF2A,MEF2C,MAPK7,MAPK3,PPP2R1A,DUSP6,RPS6KA2	-1.71551	0.0486608
REACTOME_EPH_EPHRIN_SIGNALING	-1.54663	0.024099	LYN,LIMK2,RAC1,NCSTN,PAK1,ARPC1B,PAK2,APH1B,EPHB6,ARPC3,EPHB1,TIAM1,CFL1,EFNA4,LIMK1,ACTB,PSEN1,VAV3,SDCBP,MYH9,MYL9,ARPC5,NCK2,CLTB,APH1A,EFNA2,KALRN,HRAS,ARPC1A,PSENEN,ACTR3,AP2A2	-1.60428	0.0335153
REACTOME_INTERCONVERSION_OF_NUCLEOTIDE_DI_AND_TRIPHOSPHATES	1.71787	0.0245449	RRM2,TYMS,AK7,TXN,AK1,RRM1,CTPS2,CMPK1,AK8,GUK1,DTYMK,CTPS1	1.86934	0.0151061
REACTOME_RIPK1_MEDIATED_REGULATED_NECROSIS	-1.70492	0.0249106	TNFSF10,CFLAR,TNFRSF10B,RIPK3,FLOT2,RIPK1,CASP8,PELI1,XIAP,MLKL,PDCD6IP,SDCBP,FLOT1	-2.06161	0.00721384
REACTOME_CYTOSOLIC_SENSORS_OF_PATHOGEN_ASSOCIATED_DNA	-1.6169	0.0249106	MYD88,TRIM21,IFI16,RIPK3,NFKB1,TRIM56,IKBKB,RIPK1,STAT6,EP300,CREBBP,NFKB2,NFKBIB,RELA,ZBP1,IKBKG,CRCP,LRRFIP1,NFKBIA,IRF7,DDX41,TREX1,XRCC6	-2.37857	0.00276782
REACTOME_SIGNALING_BY_BRAF_AND_RAF_FUSIONS	-1.61177	0.0249106	CSK,CAMK2G,AGTRAP,RAF1,IQGAP1,ATG7,APBB1IP,YWHAB,MAPK1,QKI,TLN1,KSR1,CLCN6,ARRB2,RAP1A,ACTB,ARRB1,MAPK3,AP3B1,TRAK1	-1.69132	0.0250404
KEGG_CHRONIC_MYELOID_LEUKEMIA	-1.60172	0.0249106	GRB2,TGFBR2,PIK3CD,STAT5B,STAT5A,CRK,RAF1,GAB2,PIK3R5,NFKB1,MAPK1,IKBKB,CBL,HDAC1,TGFB1,RELA,CTBP2,IKBKG,SHC3,MAPK3,E2F3,PIK3CG,NFKBIA,SOS2,PIK3CB,SMAD3,HRAS,AKT1	-1.86227	0.00583331
REACTOME_INACTIVATION_OF_CSF3_G_CSF_SIGNALING	-1.74946	0.0249245	LYN,STAT5B,STAT5A,HCK,CSF3R,UBE2D1,STAT3,SYK,UBE2D2,TYK2,JAK1,STAT1,SOCS3	-1.81232	0.0288437
REACTOME_FLT3_SIGNALING	-1.67609	0.0257285	GRB2,PTPRJ,CSK,STAT5B,STAT5A,HCK,GAB2,CBL,SH2B3,FLT3LG,SYK,ABL2	-1.88548	0.0151061
REACTOME_DAG_AND_IP3_SIGNALING	-1.66519	0.0288407	CAMK2G,PRKCD,PRKAR1A,GRK2,CAMKK1,ADCY7,CAMKK2,ITPR1,PDE1B,PRKACA,ADCY4,ITPR3,AHCYL1,PRKCA,CAMK2B,PRKAR2A,CREB1,CAMK2A	-1.85556	0.0151061
REACTOME_G_PROTEIN_MEDIATED_EVENTS	-1.61525	0.031793	CAMK2G,GNAI2,PRKCD,PRKAR1A,PLCB2,GRK2,CAMKK1,ADCY7,MAPK1,CAMKK2,ITPR1,PDE1B,GNA15,PRKACA,ADCY4,ITPR3,AHCYL1	-1.74015	0.0236625
REACTOME_THE_ROLE_OF_NEF_IN_HIV_1_REPLICATION_AND_DISEASE_PATHOGENESIS	-1.67335	0.0329812	HLA-A,RAC1,DOCK2,HCK,AP1G1,PAK2,PACS1,CD4,ELMO1,B2M	-2.16153	0.00466667
KEGG_NON_SMALL_CELL_LUNG_CANCER	-1.60348	0.0329812	GRB2,PIK3CD,PLCG2,STK4,RAF1,PRKCB,PIK3R5,TGFA,MAPK1,CASP9,RASSF5,RXRB,PDPK1	-1.62357	0.043043
REACTOME_RAB_REGULATION_OF_TRAFFICKING	-1.48484	0.0330864	TRAPPC12,SBF2,TRAPPC9,DENND3,RIC1,TBC1D14,DENND5A,RINL,RIN1,RGP1,RAB35,TBC1D13,MON1B,MADD,TSC2,DENND4B,DENND1C,GGA3,RAB14,DENND6B,TRAPPC2,RAB31,RIN3,RAB5C,SBF1,SYTL1,TBC1D2,GGA1	-1.7032	0.0110108
REACTOME_RAC2_GTPASE_CYCLE	-1.52308	0.0365059	ARHGAP26,GIT2,NCF1,ABR,DOCK2,VAV1,NCF2,PAK1,PREX1,IQGAP1,ABI1,PAK2,NCKAP1L,ARHGAP17,DEF6,DOCK4,NCF4,TIAM1	-1.58843	0.0396966
REACTOME_FCGR3A_MEDIATED_IL10_SYNTHESIS	-1.60572	0.0405896	FCGR2A,LYN,FCGR1A,PLCG2,PRKAR1A,HCK,ADCY7,ITPR1,SYK,FCGR3A,PRKACA,ADCY4,ITPR3,AHCYL1	-2.39304	0.00276782
REACTOME_PROGRAMMED_CELL_DEATH	-1.3751	0.0405896	CASP5,IL1B,TNFSF10,CFLAR,TNFRSF10B,IRF2,CASP1,PSMB10,CASP4,CARD8,PRKCD,LY96,RIPK3,IRF1,KPNB1,PSMB8,FLOT2,PAK2,PSMB9,PSMD4,LMNB1,CD14,DAPK1,YWHAB,TJP2,MAPK1,CASP9,DFFB,DAPK2,RIPK1,APC,ACIN1,STAT3,CASP8,TLR4,PELI1,VIM,XIAP,GSN,SFN,SEPTIN4,PSMB3,CHMP6,PSME1,DBNL,MLKL,UNC5A,BID,PSMB5,PDCD6IP,MAPK3,SDCBP,FLOT1	-1.83104	0.00276782
REACTOME_PI_METABOLISM	-1.49635	0.0449276	PIK3CD,SBF2,MTMR10,PIK3R5,RUFY1,PIP4K2C,INPP4A,MTMR1,PIK3R6,INPP5D,MTMR12,PI4KA,PLEKHA2,PIP4P1,ARF3,RAB14,GDPD3,PIK3R4,SBF1,SYNJ1,MTMR14,MTMR3	-1.59789	0.03783
REACTOME_REGULATION_OF_SIGNALING_BY_CBL	-1.65552	0.0457412	GRB2,LYN,PIK3CD,VAV1,CRK,HCK,CBL,RAPGEF1,SYK	-1.7422	0.043424
REACTOME_EFFECTS_OF_PIP2_HYDROLYSIS	-1.63437	0.0457412	PRKCD,DGKK,DAGLB,ITPR1,RASGRP2,DGKQ,DGKD,DGKA,ITPR3,DAGLA,DGKG	-1.81855	0.0247264
REACTOME_CA_DEPENDENT_EVENTS	-1.60015	0.0465462	CAMK2G,PRKCD,PRKAR1A,GRK2,CAMKK1,ADCY7,MAPK1,CAMKK2,PDE1B,PRKACA	-1.8346	0.0178296
REACTOME_NRAGE_SIGNALS_DEATH_THROUGH_JNK	-1.53148	0.0467786	ARHGEF11,ABR,RAC1,AKAP13,VAV1,FGD3,PREX1,GNA13,ARHGEF18,ARHGEF40,ARHGEF2,TIAM1,ARHGEF10L,FGD2	-1.65133	0.0396586
KEGG_PRIMARY_IMMUNODEFICIENCY	-1.59163	0.0480186	CD40,TAP2,TAP1,IL2RG,BTK,JAK3,CIITA,CD4,IKBKG,RFX5,CD79A,CD40LG,ADA,PTPRC	-2.07044	0.00721384
